# Supplementary material for: CircRNF10 triggers a positive feedback loop to facilitate progression of glioblastoma via redeploying the ferroptosis defense in GSCs
Source: J Exp Clin Cancer Res. 2023 Sep 19;42:242. doi: 10.1186/s13046-023-02816-9 (PMC10507871; doi:10.1186/s13046-023-02816-9)
Supplement: Supplementary file 13 — Additional file 13. [file 13046_2023_2816_MOESM13_ESM.xlsx]

## Sheet: Table S1
Table S1 Clinical informations of GSCs used in this study
GSCs	SYNS03	SYNS05	SYNS06	SYNS08
Gender	Female	Male	Male	Female
Age (year)	31	42	55	63
Tumor Location	Right occipital lobe	Left frontal lobe	Left insula	Right temporal lobe
Pathological diagnosis	GBM	GBM	GBM	GBM
WHO grade	4	4	4	4
Ki-67	35%（+）	55%（+）	45%（+）	50%（+）
IDH1 status	Wild	Wild	Wild	Wild
IDH2 status	Wild	Wild	Wild	Wild
H3 K27	Wild	Wild	Wild	Wild
H3 G34	Wild	Wild	Wild	Wild
ATRX	Mutant	Wild	Wild	Mutant
TP53	Mutant	Wild	Wild	Mutant
1p/19q	Non-codeletion	Non-codeletion	Non-codeletion	Non-codeletion
MGMT status	Unmethylation	Unmethylation	Unmethylation	Unmethylation
TERT	Mutant	Wild	Mutant	Mutant
CDKN2A/B	homozygous deletion	Non-deletion	homozygous deletion	Non-deletion
EGFR	Amplification	Non-amplification	Amplification	Amplification
EGFRvIII	Positive	NA	Positive	NA
			NA：Information absence

## Sheet: Table S2
Table S2 RNAi sequences applied in this study
Gene	siRNA sequences
ZBTB48-KD1	sense strand	5'-AGCAGUUCAUGCAGAAGAAGG-3'
	antisense strand	5'-UUCUUCUGCAUGAACUGCUGG-3'
ZBTB48-KD2	sense strand	5'-AGGAGGAAGUCAAAUGUAAUC-3'
	antisense strand	5'-UUACAUUUGACUUCCUCCUGG-3'
MKRN3-KD1	sense strand	5'-GAAGCACACGAGAAAGAUAUG-3'
	antisense strand	5'-UAUCUUUCUCGUGUGCUUCAA-3'
MKRN3-KD2	sense strand	5'-GCAGAAACUUAUUCAGCAAUA-3'
	antisense strand	5'-UUGCUGAAUAAGUUUCUGCUU-3'
HSPB1-KD1	sense strand	5'-CGGACGAGCUGACGGUCAAGA-3'
	antisense strand	5'-UUGACCGUCAGCUCGUCCGGG-3'
HSPB1-KD2	sense strand	5'-AGCUGACGGUCAAGACCAAGG-3'
	antisense strand	5'-UUGGUCUUGACCGUCAGCUCG-3'
IGF2BP3-KD1	sense strand	5'-CACUCUUCACAAUGAACAAAC-3'
	antisense strand	5'-UUGUUCAUUGUGAAGAGUGGU-3'
IGF2BP3-KD2	sense strand	5'-GGAGGUGCUGGAUAGUUUACU-3'
	antisense strand	5'-UAAACUAUCCAGCACCUCCCA-3'
circRNF10-KD1	sense strand	5'-UUCCUUUGCCCAGACCCAGAA-3'
	antisense strand	5'-ACUUCUGGGUCUGGGCAAAGG-3'
circRNF10-KD1	sense strand	5'-CCUUUGCCCAGACCCAGAAGU-3'
	antisense strand	5'-GGACUUCUGGGUCUGGGCAAA-3'
siRNA-NC	sense strand	5'-UUCUCCGAACGUGUCACGU-3'
	antisense strand	5'-ACGUGACACGUUCGGAGAA-3'

## Sheet: Table S3
Table S3 The RT-qPCR primers in this research
Gene	Primers sequences
GAPDH	Forward	5'-TGACCACAGTCCATGCCATCAC-3'
	Reverse	5'-CGCCTGCTTCACCACCTTCTTG-3'
RNF10	Forward	5'-CCAGCAGGAACCCATCACCAAG-3'
	Reverse	5'-GCCAGCAATCTCCACCACAGTT-3'
ZBTB48	Forward	5'-ACACTGGTCACCTCGCTCTCAC-3'
	Reverse	5'-TGCTGCCTGTCCCACTGAAGTT-3'
MKRN3	Forward	5'-AGTCCGTTGCCAAGCCGAAG-3'
	Reverse	5'-TTCAGCAGCCGAGCCAATCAC-3'
HSPB1	Forward	5'-GCAGGACGAGCATGGCTACATC-3'
	Reverse	5'-TGGCGGCAGTCTCATCGGATT-3'
IGF2BP3	Forward	5'-GGACCACCAGAGGCTCAGTTCA-3'
	Reverse	5'-CTGGGCAACCTGGCAAGCATAG-3'
CircRNF10 (divergence)	Forward	5'-TCCTTTGCCCAGACCCAGAAGT-3'
	Reverse	5'-GGTGGGACCCAAAGCAGAATCA-3'
CircRNF10 (convergence)	Forward	5'-TCAGCAGAAGTCCAGGTTCCCA-3'
	Reverse	5'-TCCAGACTCCCAACGCAGAATG-3'

## Sheet: Table S4
Table S4 Thevantibody information used in this research
	Antibodies	Sourse
Western blot	NANOG	Cell signaling techology
	OCT4	Abcam
	CD133	Abcam
	SOX2	Cell signaling techology
	NESTIN	Abcam
	β-actin	Abcam
	ZBTB48	Proteintech
	MKRN3	Abcam
	HSPB1	Abcam
	HA-tag	Abcam
	Ubiquitin	Abcam
	IGF2BP3	Proteintech
Co-IP	MKRN3	MilliporeSigma
	ZBTB48	GeneTex
	FLAG (Anti-DDDDK tag)	Abcam
	IgG	Abcam
ChIP	ZBTB48	GeneTex
RIP	ZBTB48	GeneTex
	MKRN3	MilliporeSigma
	IGF2BP3	Abcam
IHC	ZBTB48	Proteintech
	IGF2BP3	Abcam
	HSPB1	Abcam
	Ki-67	Abcam

## Sheet: Table S5
Table S5 The qPCR primers for ChIP assay in this study
Gene	Primers sequences
HSPB1	Forward	5'-ACCTGTCTGGCTCTGTCCTCCT-3'
	Reverse	5'-AGCAGGCGGTGTTTGAGGTCT-3'
IGF2BP3	Forward	5'-GGTAATGCACGACGGTCTTCCA-3'
	Reverse	5'-GCCATTGGTTGCGCGATTCAG-3'

## Sheet: Table S6
Table S6 Mass spectrometry of proteins binding with circRNF10 in GSCs
Protein ID	gene symbol
P26599	PTBP1
Q8WYQ5	DGCR8
P78332	RBM6
P98175	RBM10
Q08J23	NSUN2
Q15022	SUZ12
P54253	ATXN1
Q9H501	ESF1
Q9UNW9	NOVA2
Q9BWF3	RBM4
O43290	SART1
P53999	SUB1
Q9UGP8	SEC63
Q9UL40	ZNF346
P51513	NOVA1
O14776	TCERG1
P12956	XRCC6
Q9BUQ8	DDX23
P49589	CARS1
P84103	SRSF3
P31943	HNRNPH1
Q04637	EIF4G1
Q92879	CELF1
Q13206	DDX10
P36776	LONP1
P67809	YBX1
Q9NRA8	EIF4ENIF1
Q92900	UPF1
P22626	HNRNPA2B1
P52597	HNRNPF
O95319	CELF2
O60293	ZFC3H1
Q96KR1	ZFR
Q9UHB9	SRP68
P51991	HNRNPA3
Q7KZ85	SUPT6H
O43719	HTATSF1
Q9UIF8	BAZ2B
Q6PKG0	LARP1
P46459	NSF
Q5T7N2	L1TD1
P35221	CTNNA1
P49792	RANBP2
O75643	SNRNP200
P54277	PMS1
Q9BWU0	SLC4A1AP
Q9BXT4	TDRD1
O00425	IGF2BP3
Q7L014	DDX46
Q92888	ARHGEF1
Q15633	TARBP2
O15371	EIF3D
Q96I24	FUBP3
Q08211	DHX9
Q9HCE1	MOV10
Q8TEX9	IPO4
Q07955	SRSF1
O94804	STK10
Q96Q15	SMG1
Q9HCS7	XAB2
Q14692	BMS1
Q9ULW0	TPX2
P26639	TARS1
Q8IY21	DDX60
Q9H2U1	DHX36
P26640	VARS1
Q15393	SF3B3
Q96T21	SECISBP2
Q92974	ARHGEF2
Q9Y2W1	THRAP3
Q99459	CDC5L
P16383	GCFC2
Q9NRR4	DROSHA
Q00341	HDLBP
Q6Y7W6	GIGYF2
Q6P9B9	INTS5
P09327	VIL1
O75534	CSDE1
Q8IX12	CCAR1
Q8WXH0	SYNE2
O60763	USO1
O60522	TDRD6
P43243	MATR3
Q9UIG0	BAZ1B
P46821	MAP1B
Q96HW7	INTS4
O75400	PRPF40A
O60287	URB1
Q86US8	SMG6
Q9P2M7	CGN
P53618	COPB1
O43592	XPOT
O75116	ROCK2
Q14697	GANAB
Q7KZF4	SND1
Q14789	GOLGB1
Q7Z2Z2	EFL1
Q05682	CALD1
Q13435	SF3B2
Q8NCM8	DYNC2H1
Q9BYX4	IFIH1
Q99590	SCAF11
Q9UK61	TASOR
Q9Y5B9	SUPT16H
Q14980	NUMA1
O14787	TNPO2
Q92834	RPGR
Q69YN4	VIRMA
Q92620	DHX38
Q8NDT2	RBM15B
Q9P2E3	ZNFX1
Q9UKV3	ACIN1
Q9UPT8	ZC3H4
O15042	U2SURP
P09874	PARP1
Q8N1G2	CMTR1
Q9Y678	COPG1
Q9UJC3	HOOK1
P05023	ATP1A1
O43707	ACTN4
Q01082	SPTBN1
P24928	POLR2A
Q6ZU64	CFAP65
Q5JTZ9	AARS2
Q58A45	PAN3
Q9BXT8	RNF17
Q86UP2	KTN1
O95373	IPO7
Q9Y6K5	OAS3
Q8IYL2	TRMT44
O15397	IPO8
Q13439	GOLGA4
Q9H583	HEATR1
P78316	NOP14
Q9HCG8	CWC22
Q7Z5L2	R3HCC1L
Q32MZ4	LRRFIP1
Q9Y2L1	DIS3
P46087	NOP2
Q9BZJ0	CRNKL1
Q9NR97	TLR8
Q15061	WDR43
Q92797	SYMPK
Q9UII4	HERC5
P42704	LRPPRC
Q96EK7	FAM120B
P07814	EPRS1
Q8WUQ7	CACTIN
Q86XP3	DDX42
P78344	EIF4G2
O00410	IPO5
Q6IMN6	CAPRIN2
P41252	IARS1
Q14152	EIF3A
Q9NQC3	RTN4
Q7Z406	MYH14
Q9UBB9	TFIP11
Q9H0D6	XRN2
Q7L7V1	DHX32
Q14974	KPNB1
Q05193	DNM1
Q9Y6Y8	SEC23IP
P30414	NKTR
P57678	GEMIN4
Q9C0B0	UNK
Q9BQ52	ELAC2
Q14241	ELOA
P54886	ALDH18A1
Q5QJE6	DNTTIP2
Q13395	TARBP1
Q8TDD1	DDX54
Q8NI36	WDR36
Q05707	COL14A1
Q9C0E2	XPO4
P55196	AFDN
O75460	ERN1
Q9C0B9	ZCCHC2
Q9NYK1	TLR7
Q9Y520	PRRC2C
Q6ZP01	RBM44
Q8WUM4	PDCD6IP
Q92973	TNPO1
Q12873	CHD3
Q9GZR7	DDX24
Q5T5J6	SWT1
P17480	UBTF
Q14690	PDCD11
P11498	PC
Q07954	LRP1
Q8N163	CCAR2
Q9HCK5	AGO4
P21333	FLNA
Q8IYT2	CMTR2
Q13064	MKRN3
P78527	PRKDC
Q15020	SART3
Q8IY81	FTSJ3
Q92616	GCN1
P47897	QARS1
P55072	VCP
P14625	HSP90B1
Q86VP6	CAND1
Q9BQG0	MYBBP1A
Q9Y4C8	RBM19
Q96J94	PIWIL1
Q9Y3T9	NOC2L
Q9H9A5	CNOT10
Q8TC59	PIWIL2
Q9BX66	SORBS1
Q9C0C9	UBE2O
Q75QN2	INTS8
Q8NAT2	TDRD5
Q86UR5	RIMS1
Q9UGU0	TCF20
Q9H0H0	INTS2
Q96RP9	GFM1
O60231	DHX16
O43491	EPB41L2
Q09161	NCBP1
Q7Z3Z4	PIWIL4
Q14151	SAFB2
Q969S9	GFM2
O15381	NVL
Q13144	EIF2B5
Q05823	RNASEL
Q9UI17	DMGDH
Q92614	MYO18A
O00566	MPHOSPH10
O75152	ZC3H11A
Q9HBL0	TNS1
Q9H2T7	RANBP17
P52756	RBM5
P56192	MARS1
Q15459	SF3A1
Q8TEQ6	GEMIN5
Q9P2J5	LARS1
Q9NZJ5	EIF2AK3
Q9H9J4	USP42
Q9UIA9	XPO7
Q5H9U9	DDX60L
Q8TCS8	PNPT1
Q9NZB2	FAM120A
Q9UPN6	SCAF8
Q8N5C6	SRBD1
Q8IX01	SUGP2
P21127	CDK11B
Q8N201	INTS1
P19338	NCL
O94906	PRPF6
Q12788	TBL3
Q99973	TEP1
Q5XG87	TENT4A
Q8IXT5	RBM12B
Q8NBJ9	SIDT2
Q14764	MVP
Q7L8L6	FASTKD5
Q8NEZ4	KMT2C
Q96GQ7	DDX27
Q13427	PPIG
Q99798	ACO2
Q7Z6Z7	HUWE1
Q9BXT6	MOV10L1
Q9P2E9	RRBP1
Q8IZH2	XRN1
Q7Z333	SETX
Q9NYF8	BCLAF1
O60518	RANBP6
Q9NRC6	SPTBN5
Q96QU8	XPO6
Q5VYS8	TUT7
Q8WTT2	NOC3L
Q76FK4	NOL8
P15924	DSP
Q9NX05	FAM120C
A2RTX5	TARS3
Q14004	CDK13
Q9UPQ9	TNRC6B
Q93073	SECISBP2L
Q29RF7	PDS5A
O15455	TLR3
Q92499	DDX1
Q8N5U6	RNF10
Q9UBK2	PPARGC1A
Q5TAP6	UTP14C
Q9NVR5	DNAAF2
P29375	KDM5A
P27816	MAP4
O75691	UTP20
Q8NDG6	TDRD9
Q8N3C0	ASCC3
P35579	MYH9
Q9UPR6	ZFR2
Q9UKK3	PARP4
Q96RS0	TGS1
P38646	HSPA9
Q9NXL6	SIDT1
P11388	TOP2A
Q86YF9	DZIP1
P55060	CSE1L
Q9BVJ6	UTP14A
Q16891	IMMT
Q5T0F9	CC2D1B
Q9BXJ9	NAA15
P59045	NLRP11
Q16513	PKN2
Q7Z3Z3	PIWIL3
Q6NWY9	PRPF40B
P51816	AFF2
Q702N8	XIRP1
Q03701	CEBPZ
Q9H8H2	DDX31
Q9P2K8	EIF2AK4
P11171	EPB41
Q587J7	TDRD12
O43823	AKAP8
Q9UPS6	SETD1B
Q659C4	LARP1B
Q14147	DHX34
P58107	EPPK1
Q9Y4B5	MTCL1
O43896	KIF1C
Q9NR48	ASH1L
P21399	ACO1
Q9HCM7	FBRSL1
Q9Y5L0	TNPO3
Q5T200	ZC3H13
Q8N302	AGGF1
P10074	ZBTB48
Q92667	AKAP1
Q9P2I0	CPSF2
Q9H9P5	UNKL
Q9H2Y7	ZNF106
Q12955	ANK3
Q76MJ5	ERN2
Q7Z3E1	TIPARP
O43432	EIF4G3
Q13523	PRPF4B
Q8IWA0	WDR75
O75179	ANKRD17
Q8ND04	SMG8
Q99728	BARD1
Q8IYB8	SUPV3L1
P49756	RBM25
Q9UI26	IPO11
Q99613	EIF3C
Q8IWZ3	ANKHD1
Q9NW13	RBM28
Q8NHU6	TDRD7
Q9P2N5	RBM27
O94829	IPO13

## Sheet: Table S7
Table S7 CatRAPID predition results of proteins binding with circRNF10
Protein ID	gene symbol
Q15365	PCBP1
Q08170	SRSF4
P26599	PTBP1
Q13247	SRSF6
Q15366	PCBP2
Q6ZN17	LN28B
Q01130	SRSF2
Q07955	SRSF1
O43251	RFOX2
Q13243	SRSF5
P84103	SRSF3
Q99661	KIF2C
Q7Z353	HDX
Q9H116	GZF1
Q08945	SSRP1
Q9UJ41	RABX5
Q12996	CSTF3
Q96T68	SETB2
Q92541	RTF1
P49711	CTCF
Q9P1Z2	CACO1
Q9Y4A8	NF2L3
O15226	NKRF
O43167	ZBT24
P12755	SKI
Q92499	DDX1
O15409	FOXP2
Q1KMD3	HNRL2
Q9HB58	SP110
P10244	MYBB
P48378	RFX2
Q15022	SUZ12
P49959	MRE11
Q14526	HIC1
Q7Z2T5	TRM1L
Q92945	FUBP2
Q9UQR0	SCML2
Q9Y2K1	ZBTB1
Q05823	RN5A
P14923	PLAK
P19338	NUCL
P41182	BCL6
P78424	PO6F2
Q9H0K6	PUS7L
Q14978	NOLC1
Q7Z417	NUFP2
Q8N302	AGGF1
Q92786	PROX1
O15060	ZBT39
P10074	ZBT48
P48380	RFX3
Q9NQI0	DDX4
Q4VC44	FWCH1
Q6NZY4	ZCHC8
Q8N187	AL2S8
Q9H4Q3	PRD13
Q9Y253	POLH
O94776	MTA2
Q8ND82	Z280C
Q969H0	FBXW7
Q9H9D4	ZN408
P29728	OAS2
P42166	LAP2A
O60563	CCNT1
P85037	FOXK1
Q8N1W2	ZN710
Q9UPW6	SATB2
A8K979	ERI2
Q15910	EZH2
Q8NE35	CPEB3
O00418	EF2K
Q6NXG1	ESRP1
Q92615	LAR4B
Q96PZ0	PUS7
Q9H307	PININ
O43823	AKAP8
Q13207	TBX2
Q9UJW8	ZN180
Q13330	MTA1
Q8IX06	GOR
Q99941	ATF6B
Q9HBZ2	ARNT2
O14867	BACH1
P0C7T5	ATX1L
P17020	ZNF16
Q5SY16	NOL9
Q71RC2	LARP4
Q96EY7	PTCD3
Q9BQ70	TCF25
Q9H3D4	P63
P28698	MZF1
Q15397	K0020
Q96BD5	PF21A
Q9UKF6	CPSF3
O43524	FOXO3
Q6PJT7	ZC3HE
Q99081	HTF4
O95936	EOMES
P78563	RED1
Q32MQ0	ZN750
Q6MZP7	LIN54
Q6ZMW2	ZN782
Q8N895	ZN366
Q96FV9	THOC1
Q9NPA5	ZF64A
Q9P0U4	CXXC1
Q9Y252	RNF6
A9YTQ3	AHRR
P15884	ITF2
Q13049	TRI32
Q13310	PABP4
Q9H611	PIF1
Q9HBE1	PATZ1
Q9UBU7	DBF4A
O14641	DVL2
P18850	ATF6A
Q02040	AK17A
Q8N196	SIX5
Q8NCD3	HJURP
Q8TC92	ENOX1
Q92841	DDX17
Q96C10	DHX58
P51003	PAPOA
Q13769	THOC5
Q16650	TBR1
Q86T24	KAISO
Q9H9P5	UNKL
Q9NQV8	PRDM8
Q9UNA4	POLI
O95453	PARN
P52272	HNRPM
Q14258	TRI25
Q8IWZ8	SUGP1
Q9BWT3	PAPOG
P63130	GAK12
P87889	GAK10
Q9HC78	ZBT20
Q9UPW0	FOXJ3
Q9Y6Q3	ZFP37
O60393	NOBOX
P63126	GAK4
P63145	GAK11
Q7LDI9	GAK2
Q7Z3E1	PARPT
Q8TF50	ZN526
Q99607	ELF4
Q9BQ39	DDX50
Q9NPI1	BRD7
O15119	TBX3
P14859	PO2F1
P15923	TFE2
P23246	SFPQ
P61011	SRP54
P62683	GAK1
P62684	GAK5
Q12778	FOXO1
Q9P2Y4	ZN219
Q9YNA8	GAK3
O76094	SRP72
P17676	CEBPB
P49848	TAF6
P51508	ZNF81
P54577	SYYC
P62685	GAK6
Q7Z4V5	HDGR2
Q8N9N5	BANP
Q8NI51	CTCFL
Q8TF39	ZN483
Q96BT7	ALKB8
Q9H6T0	ESRP2
Q9HCJ3	RAVR2
Q9NQZ3	DAZ1
Q9NS39	RED2
Q9NXZ2	DDX43
P11940	PABP1
P51116	FXR2
Q17RY0	CPEB4
Q6PCT2	FXL19
Q8IVH2	FOXP4
Q9NS91	RAD18
O75925	PIAS1
O95125	ZN202
Q01167	FOXK2
Q14807	KIF22
Q16587	ZNF74
Q33E94	RFX4
Q8N8A6	DDX51
Q96SZ4	ZSC10
Q9HDB9	GAK8
P10074	ZBTB48
Q86TG7	PEG10
Q96GD3	SCMH1
Q9GZY0	NXF2
Q9H334	FOXP1
P05198	IF2A
P0CG23	ZN853
P52739	ZN131
P52747	ZN143
Q06787	FMR1
Q13825	AUHM
Q14498	RBM39
Q5H9K5	ZMAT1
Q96BK5	PINX1
Q9H361	PABP3
Q9UN30	SCML1
Q9Y2N7	HIF3A
A6NK53	ZN233
O75928	PIAS2
P10242	MYB
Q7L3S4	ZN771
Q8N5A5	ZGPAT
Q8N5Y2	MS3L1
Q8NCA9	ZN784
Q8WXA9	SREK1
Q96JB3	HIC2
Q96JL9	ZN333
Q96PK6	RBM14
Q9Y5Q3	MAFB
O15350	P73
P31276	HXC13
P49639	HXA1
Q08257	QOR
Q12874	SF3A3
Q14444	CAPR1
Q5CZA5	ZN805
Q5JNZ3	ZN311
Q86U38	NOP9
Q8WTP8	AEN
Q96GC6	ZN274
Q96I76	GPTC3
Q9BRH9	ZN251
Q9BRS8	LARP6
Q9UDV7	ZN282
O14978	ZN263
O94818	NOL4
P05388	RLA0
P10914	IRF1
P17275	JUNB
P35269	T2FA
Q05516	ZBT16
Q13325	IFIT5
Q3KQV3	ZN792
Q9UKD1	GMEB2
O43296	ZN264
O43390	HNRPR
P18887	XRCC1
P19622	HME2
P20823	HNF1A
P28702	RXRB
P67809	YBOX1
Q02086	SP2
Q15853	USF2
Q86XN8	MEX3D
Q8NHP7	EXD1
Q8TD17	ZN398
Q8WXF8	DEDD2
Q96S55	WRIP1
Q96T60	PNKP
Q9BRR0	ZKSC3
Q9NVP1	DDX18
Q9UKS7	IKZF2
O15234	CASC3
O60381	HBP1
O75030	MITF
O94900	TOX
P31314	TLX1
P46937	YAP1
Q5T1V6	DDX59
Q6ISB3	GRHL2
Q86YP4	P66A
Q8IVI9	NOSTN
Q8WWY3	PRP31
Q92570	NR4A3
Q99608	NECD
Q9BS31	ZN649
Q9H8N7	ZN395
Q9NTW7	ZF64B
Q9Y2H8	ZN510
O95343	SIX3
P17542	TAL1
P51608	MECP2
Q15646	OASL
Q15699	ALX1
Q16206	ENOX2
Q6P9G9	ZN449
Q6ZNG2	DBX2
Q86TM3	DDX53
Q8IZ73	RUSD2
Q8TF47	ZFP90
Q8WYA1	BMAL2
Q96N16	JKIP1
Q99543	DNJC2
Q9BUI4	RPC3
Q9BYD6	RM01
Q9UL17	TBX21
A0AV96	RBM47
O60548	FOXD2
O60832	DKC1
O60902	SHOX2
O75821	EIF3G
P05412	JUN
P13682	ZNF35
P28356	HXD9
P49591	SYSC
P59817	Z280A
Q13422	IKZF1
Q68G74	LHX8
Q8NAP8	ZBT8B
Q8NFT6	DBF4B
Q8TBC5	ZSC18
Q8TBY0	RBM46
Q8WXF1	PSPC1
Q969S2	NEIL2
Q96T25	ZIC5
Q9NP08	HMX1
Q9UBU9	NXF1
Q9Y388	RBMX2
A6NDE4	RBY1B
O14901	KLF11
O60506	HNRPQ
O75190	DNJB6
P0C7P1	RBY1D
P0DJD3	RBY1A
P0DJD4	RBY1C
P14314	GLU2B
P17544	ATF7
P18615	NELFE
P18848	ATF4
P25963	IKBA
P26651	TTP
P49715	CEBPA
Q15319	PO4F3
Q2TB10	ZN800
Q5F1R6	DJC21
Q5SQQ9	VAX1
Q5VTD9	GFI1B
Q5VV52	ZN691
Q8IZP6	R113B
Q8N108	MIER1
Q8TEA1	NSUN6
Q96MX3	ZNF48
Q99592	ZN238
Q9NP87	DPOLM
Q9NW75	GPTC2
Q9ULX6	AKP8L
Q9Y5Q8	TF3C5
A6NEQ0	RBY1E
O15156	ZBT7B
O95159	ZFPL1
O95238	SPDEF
P0CG31	Z286B
P10073	ZSC22
P16220	CREB1
P20226	TBP
P20839	IMDH1
P31277	HXD11
P33993	MCM7
P48382	RFX5
P57082	TBX4
P98177	FOXO4
Q13064	MKRN3
Q14190	SIM2
Q15415	RBY1F
Q15545	TAF7
Q15637	SF01
Q6AZW8	ZN660
Q70SY1	CR3L2
Q7RTS3	PTF1A
Q7RTV3	ZN367
Q96G46	DUS3L
Q96HR8	NAF1
Q96SI9	STRBP
Q9H9Y2	RPF1
Q9NXH9	TRM1
Q9UPG8	PLAL2
Q9Y6J9	TAF6L
O00321	ETV2
O00716	E2F3
O15391	TYY2
O75525	KHDR3
P09914	IFIT1
P0CB38	PAB4L
P10827	THA
P12268	IMDH2
P49910	ZN165
P50219	MNX1
P52736	ZN133
P52742	ZN135
Q02078	MEF2A
Q10586	DBP
Q16656	NRF1
Q49AA0	ZFP69
Q49AA0	ZN642
Q5VWX1	KHDR2
Q6ZN06	ZN813
Q6ZNH5	ZN497
Q8N8B7	TEANC
Q96EK4	THA11
Q96NJ6	ZFP3
Q96PU8	QKI
Q9BZE0	GLIS2
Q9NP66	HM20A
Q9NQW5	PRDM7
Q9NY93	DDX56
Q9Y3Z3	SAMH1
O43298	ZBT43
O75081	MTG16
O75475	PSIP1
O75554	WBP4
O75569	PRKRA
P04198	MYCN
P05455	LA
P27695	APEX1
P32519	ELF1
P51114	FXR1
Q04864	REL
Q12904	AIMP1
Q13568	IRF5
Q15717	ELAV1
Q15906	VPS72
Q5U5Q3	MEX3C
Q5XKR4	OTP
Q68CJ9	CR3L3
Q6DJT9	PLAG1
Q6ZMS4	ZN852
Q7L945	ZN627
Q7Z3I7	ZN572
Q86YH2	Z280B
Q8IUR6	CRERF
Q8IV48	ERI1
Q8NCE0	SEN2
Q8TD94	KLF14
Q8WWH5	TRUB1
Q96CK0	ZN653
Q96PM9	Z385A
Q99853	FOXB1
Q99958	FOXC2
Q9BV44	THUM3
Q9NYD6	HXC10
Q9UBP5	HEY2
Q9UNQ2	DIM1
Q9Y6X2	PIAS3
A6NHJ4	ZN860
O00409	FOXN3
O15541	R113A
O75564	JERKY
O75764	TCEA3
O94842	TOX4
P04083	ANXA1
P51815	ZN75D
P51843	NR0B1
P54725	RD23A
Q01101	INSM1
Q14814	MEF2D
Q6DD87	ZN787
Q7Z7A3	CTU1
Q8IZ20	ZN683
Q8IZ69	TRM2A
Q96AE4	FUBP1
Q96LT9	RBM40
Q96QD9	UIF
Q96SQ7	ATOH8
Q99583	MNT
Q9BWW7	SCRT1
Q9BZB8	CPEB1
Q9BZE2	PUS3
Q9GZZ0	HXD1
Q9H9L3	I20L2
Q9NZV7	ZIM2
Q9UKT9	IKZF3
A6NJG6	ARGFX
O00257	CBX4
O43439	MTG8R
O95149	SPN1
P0CG00	ZSA5D
P15172	MYOD1
P16989	DBPA
P19525	E2AK2
P51449	RORG
P51513	NOVA1
P78426	NKX61
Q00577	PURA
Q05215	EGR4
Q14781	CBX2
Q5VZF2	MBNL2
Q6NUN9	ZN746
Q86W11	ZSC30
Q8N344	MIER2
Q8NHW3	MAFA
Q8TF68	ZN384
Q8WUU4	ZN296
Q92664	TF3A
Q96F86	EDC3
Q96K58	ZN668
Q96KC8	DNJC1
Q96MN9	ZN488
Q96NK8	NDF6
Q99856	ARI3A
Q9BTC8	MTA3
Q9BUB4	ADAT1
Q9H2Z4	NKX24
Q9H9J2	RM44
Q9NRJ5	PAPOB
Q9Y2P0	ZN835
Q9Y2W2	WBP11
Q9Y458	TBX22
O14771	ZN213
O15209	ZBT22
O15353	FOXN1
O15370	SOX12
P09001	RM03
P17022	ZNF18
P22415	USF1
P28358	HXD10
P31270	HXA11
P35659	DEK
P61371	ISL1
Q00056	HXA4
Q02878	RL6
Q07352	TISB
Q12952	FOXL1
Q13434	MKRN4
Q13487	SNPC2
Q13569	TDG
Q14938	NFIX
Q15554	TERF2
Q3MIT2	PUS10
Q5JPH6	SYEM
Q5TC79	ZBT37
Q6PF04	ZN613
Q7Z7L9	ZSCA2
Q8IVW6	ARI3B
Q8N680	ZBTB2
Q8NCN2	ZBT34
Q8WUA2	PPIL4
Q92949	FOXJ1
Q96B70	LENG9
Q96C28	ZN707
Q96DU9	PABP5
Q96JP5	ZFP91
Q96NZ1	FOXN4
Q9BSK1	ZN577
Q9BUG6	ZSA5A
Q9BYE7	PCGF6
Q9H4D5	NXF3
Q9HBT8	Z286A
Q9NQ87	HEYL
Q9NYB9	ABI2
Q9UJL9	ZF69B
Q9UJL9	ZN643
Q9UL49	TCFL5
Q9UPM6	LHX6
A2A288	ZC12D
A6NGD5	ZSA5C
E9PGG2	ANHX
O00327	BMAL1
O00712	NFIB
O60304	ZN500
O75319	DUS11
O75381	PEX14
O75971	SNPC5
O95900	TRUB2
P10155	RO60
P35227	PCGF2
P49116	NR2C2
P49335	PO3F4
P55318	FOXA3
P57682	KLF3
P62306	RUXF
P63165	SUMO1
P78367	NKX32
P78549	NTHL1
Q01664	TFAP4
Q12857	NFIA
Q16621	NFE2
Q5TEC3	ZN697
Q6P087	RUSD3
Q6ZSC3	RBM43
Q7Z434	MAVS
Q86W42	THOC6
Q8IY67	RAVR1
Q8N0Z2	ABRA
Q8TE85	GRHL3
Q92481	AP2B
Q92985	IRF7
Q96BV0	ZN775
Q96EG3	ZN837
Q96F45	ZN503
Q96N95	ZN396
Q99816	TS101
Q9BZE3	BARH1
Q9H0L4	CSTFT
Q9HD90	NDF4
Q9NUL7	DDX28
Q9NX74	DUS2L
Q9NZI5	GRHL1
Q9NZI7	UBIP1
Q9P0W2	HM20B
Q9UBL3	ASH2L
Q9UD57	NKX12
Q9UHD2	TBK1
Q9Y333	LSM2
A1L020	MEX3A
A6NE21	F90AI
A6NEW6	F90AG
A6NHT5	HMX3
A6NKC0	F90A7
A6NNJ1	F90A9
A8MXJ8	F90A5
O00255	MEN1
O14948	TFEC
O15523	DDX3Y
O43638	FOXS1
O60812	HNRCL
O75444	MAF
P05204	HMGN2
P09086	PO2F2
P23511	NFYA
P31275	HXC12
P35680	HNF1B
P47974	TISD
P48431	SOX2
P49458	SRP09
P53539	FOSB
P57723	PCBP4
Q03933	HSF2
Q12800	TFCP2
Q12899	TRI26
Q13461	FOXE3
Q14119	VEZF1
Q15937	ZNF79
Q32P51	RA1L2
Q4VXU2	PAP1L
Q53EQ6	TIGD5
Q6ZNG9	KRBA2
Q6ZQN5	FOXI2
Q86YD7	F90A1
Q8IYA7	MKX
Q8IYX4	DND1
Q8WVV9	HNRLL
Q92879	CELF1
Q969J2	ZKSC4
Q96BA8	CR3L1
Q96QR8	PURB
Q99453	PHX2B
Q99687	MEIS3
Q99729	ROAA
Q9BRL6	SRSF8
Q9BZC1	CELF4
Q9H175	CSRN2
Q9H9S0	NANOG
Q9NUK0	MBNL3
Q9NUU7	DD19A
Q9UDV6	ZN212
Q9UHK0	NUFP1
Q9ULW3	ABT1
A6NDY2	F90AA
A6NFD8	HELT
A6NHQ2	FBLL1
A6NJQ4	F90A8
A8MWA6	F90AM
A8MX19	F90AC
A8MXZ1	F90AN
O00479	HMGN4
O75398	DEAF1
O75526	RMXL2
O75683	SURF6
O95777	NAA38
P0C7V4	F90AJ
P0C7W8	F90AD
P0C7W9	F90AE
P0C7X0	F90AO
P17028	ZNF24
P17535	JUND
P31942	HNRH3
P36402	TCF7
P38159	RBMX
P52655	TF2AA
P55055	NR1H2
P55771	PAX9
P78413	IRX4
Q02833	RASF7
Q06330	SUH
Q15784	NDF2
Q16676	FOXD1
Q5T890	RAD26
Q6NSW7	NANP8
Q6PJQ5	FOXR2
Q6ZN01	MASTR
Q7Z2E3	APTX
Q86VK4	ZN410
Q8IXZ3	SP8
Q8N1H7	S6OS1
Q8NF99	ZN397
Q8WU90	ZC3HF
Q92804	RBP56
Q96DH6	MSI2H
Q96E39	RMXL1
Q96I27	ZN625
Q96J01	THOC3
Q96K62	ZBT45
Q9BT49	THAP7
Q9C0J9	BHE41
Q9H5J8	TAF1D
Q9NQZ8	ZNF71
Q9NX65	ZN434
Q9NY43	BARH2
Q9NYB0	TE2IP
Q9P2K3	RCOR3
Q9UJJ7	RUSD1
Q9ULV5	HSF4
Q9UMR2	DD19B
Q9UNW9	NOVA2
A6NIJ5	F90AK
A6NJL1	ZSA5B
A6NNH2	F90AR
O00482	NR5A2
O00571	DDX3X
O75461	E2F6
O95402	MED26
P12525	MYCL2
P12980	LYL1
P14316	IRF2
P19419	ELK1
P23759	PAX7
P29692	EF1D
P31249	HXD3
P41162	ETV3
P52952	NKX25
P78415	IRX3
P78545	ELF3
P81877	SSBP2
Q02930	CREB5
Q03828	EVX2
Q13950	RUNX2
Q15329	E2F5
Q15633	TRBP2
Q16534	HLF
Q3SY89	EA3L1
Q3ZCQ8	TIM50
Q5JUK2	SOLH1
Q5SZQ8	CELF3
Q6AW86	Z324B
Q6IN84	MRM1
Q6ZR62	ZCH16
Q86TJ2	TAD2B
Q8N0Y2	ZN444
Q8NG57	ELOA3
Q8WTX9	ZDHC1
Q96AP0	ACD
Q9BRP0	OVOL2
Q9GZR2	REXO4
Q9H040	SPRTN
Q9H2G9	GO45
Q9NQL9	DMRT3
Q9NQT5	EXOS3
Q9NQX0	PRDM6
Q9NR56	MBNL1
Q9NS37	ZHANG
Q9NSA3	CNBP1
Q9P215	POGK
Q9UH17	ABC3B
Q9UJV9	DDX41
Q9Y242	TCF19
Q9Y5J3	HEY1
Q9Y5R5	DMRT2
A4D2B8	PM2P1
A6NLF2	EA3L2
A7MD48	SRRM4
A8MYZ6	FOXO6
O00442	RTCA
O43347	MSI1H
O60870	KIN17
O75364	PITX3
O75467	Z324A
O76021	RL1D1
O95251	KAT7
O95600	KLF8
P01100	FOS
P07910	HNRPC
P08651	NFIC
P12524	MYCL1
P17029	ZKSC1
P19387	RPB3
P19793	RXRA
P26196	DDX6
P35637	FUS
P35713	SOX18
P42677	RS27
P48443	RXRG
P62304	RUXE
Q00613	HSF1
Q02818	NUCB1
Q06413	MEF2C
Q12972	PP1R8
Q13118	KLF10
Q13601	KRR1
Q5VZ19	TDR10
Q6NX45	ZN774
Q7Z7J5	DPPA2
Q86TJ5	ZN554
Q8IZ40	RCOR2
Q8NBB4	ZSCA1
Q8NG50	RDM1
Q96GM8	TOE1
Q96NY9	MUS81
Q96SL8	FIZ1
Q99593	TBX5
Q9BYU1	PBX4
Q9BZI1	IRX2
Q9H171	ZBP1
Q9H211	CDT1
Q9H4T2	ZSC16
Q9H7X3	ZN696
Q9H8M2	BRD9
Q9NSD9	SYFB
Q9UJV8	PURG
Q9UKA9	PTBP2
Q9UKM9	RALY
Q9UL41	PNMA3
Q9Y4Y9	LSM5
A6NFN3	RFOX3
A6NMT0	DBX1
O43189	PHF1
O43763	TLX2
O60422	ONEC3
O60861	GAS7
O75333	TBX10
O75603	GCM2
O95409	ZIC2
O95639	CPSF4
O95935	TBX18
P03372	ESR1
P05114	HMGN1
P0CB47	UBFL1
P19484	TFEB
P22626	ROA2
P23025	XPA
P35453	HXD13
P39748	FEN1
P41161	ETV5
P43489	TNR4
P55316	FOXG1
P57052	RBM11
P61218	RPAB2
P62310	LSM3
P62314	SMD1
Q06265	EXOS9
Q13516	OLIG2
Q16236	NF2L2
Q5XG87	PAPD7
Q6DN03	H2B2C
Q86SE5	RALYL
Q86WP2	GPBP1
Q8IZA3	H1FOO
Q8N1G4	LRC47
Q8N8E2	ZN513
Q8NC26	ZN114
Q8NFW5	DMBX1
Q92908	GATA6
Q96AY2	EME1
Q96IQ9	ZN414
Q99612	KLF6
Q99697	PITX2
Q9BU19	ZN692
Q9H814	PHAX
Q9HC16	ABC3G
Q9UBD5	ORC3
Q9UGU5	HMGX4
Q9UHB9	SRP68
Q9UHL0	DDX25
Q9UHX1	PUF60
Q9UIH9	KLF15
Q9UN79	SOX13
Q9Y2R4	DDX52
O00358	FOXE1
O00470	MEIS1
O43316	PAX4
O43711	TLX3
O96006	ZBED1
P08621	RU17
P09012	SNRPA
P11831	SRF
P13010	XRCC5
P13378	HXD8
P15336	ATF2
P22087	FBRL
P23588	IF4B
P26368	U2AF2
P33992	MCM5
P40426	PBX3
P43268	ETV4
P50458	LHX2
P50549	ETV1
P52594	AGFG1
P52951	GBX2
P52954	LBX1
P54727	RD23B
Q07687	DLX2
Q13952	NFYC
Q15233	NONO
Q15270	NKX11
Q15723	ELF2
Q15797	SMAD1
Q49A26	GLYR1
Q5JT82	KLF17
Q5VZB9	DMRTA
Q6PEW1	ZCH12
Q6ZMS7	ZN783
Q7LFL8	CXXC5
Q86X95	CIR1
Q8N143	BCL6B
Q8N1L9	BATF2
Q8N446	ZN843
Q8N8U3	ZCHC5
Q8N9L1	ZIC4
Q8TEY5	CR3L4
Q92858	ATOH1
Q96B26	EXOS8
Q96CS4	ZN689
Q96NM4	TOX2
Q9BQA5	HINFP
Q9C0F3	ZN436
Q9GZW5	SCND2
Q9H074	PAIP1
Q9H5H4	ZN768
Q9HAH1	ZN556
Q9HBH7	BEX1
Q9HC36	RMTL1
Q9NV31	IMP3
Q9NWS1	PARI
Q9NY61	AATF
Q9NZI6	TF2L1
Q9UM63	PLAL1
Q9UMX1	SUFU
Q9Y2D1	ATF5
Q9Y2V3	RX
Q9Y2Y9	KLF13
Q9Y4X4	KLF12
A6NMK7	CPS4L
O00287	RFXAP
O15405	TOX3
O43474	KLF4
O43541	SMAD6
O43889	CREB3
O75648	MTU1
P0CG40	SP9
P11161	EGR2
P23193	TCEA1
P25490	TYY1
P28324	ELK4
P31269	HXA9
P31271	HXA13
P41970	ELK3
P60321	NANO2
P62308	RUXG
P62891	RL39
P78412	IRX6
Q05048	CSTF1
Q06455	MTG8
Q06945	SOX4
Q13887	KLF5
Q14103	HNRPD
Q14451	GRB7
Q15024	EXOS7
Q4G0J3	LARP7
Q4G112	HSF5
Q5RL73	RBM48
Q6UN15	FIP1
Q6ZN32	ETV3L
Q6ZNG0	ZN620
Q8IXT2	DMRTD
Q8IZ26	ZNF34
Q8N3X6	LCORL
Q8N3Z6	ZCHC7
Q8N720	ZN655
Q92826	HXB13
Q96CM3	RUSD4
Q96KN3	PKNX2
Q96LX8	ZN597
Q96T92	INSM2
Q9BSG1	ZNF2
Q9BUR4	WAP53
Q9C009	FOXQ1
Q9H1B4	NXF5
Q9H7S9	ZN703
Q9NQB0	TF7L2
Q9NUD5	ZCHC3
Q9NVW2	RNF12
Q9NX07	TSAP1
Q9NZR4	VSX1
Q9UJU2	LEF1
Q9Y4Z0	LSM4
A6NCS4	NKX26
A6NM28	ZFP92
A8MWD9	RUXGL
O00425	IF2B3
O14770	MEIS2
O43918	AIRE
O75528	TADA3
O95948	ONEC2
P02788	TRFL
P04554	PRM2
P06748	NPM
P0C7M4	RHF2B
P0CG32	ZCC18
P14317	HCLS1
P15408	FOSL2
P17844	DDX5
P32242	OTX1
P43351	RAD52
P62312	LSM6
P78406	RAE1L
P78414	IRX1
P80303	NUCB2
Q01105	SET
Q13595	TRA2A
Q14011	CIRBP
Q14469	HES1
Q14863	PO6F1
Q14929	ZN169
Q15560	TCEA2
Q15651	HMGN3
Q15697	ZN174
Q15744	CEBPE
Q16533	SNPC1
Q16670	ZN187
Q3MJ62	ZSC23
Q3SY56	SP6
Q53GI3	ZN394
Q569K4	Z385B
Q6DRA6	H2B2D
Q6PIV2	FOXR1
Q6SJ96	TBPL2
Q6ZN18	AEBP2
Q6ZST2	ZCH23
Q7RTU5	ASCL5
Q86UD4	ZN329
Q8N5P1	ZC3H8
Q8N859	ZN713
Q8N9N2	ASCC1
Q8NA31	CCD79
Q8NA92	THAP8
Q8NBF1	GLIS1
Q8NC51	PAIRB
Q8NDT4	ZN663
Q8NET5	NFAM1
Q96B01	R51A1
Q96MA1	DMRTB
Q96SF7	TBX15
Q99684	GFI1
Q99717	SMAD5
Q9BPY8	HOP
Q9BSV6	SEN34
Q9BTF0	THUM2
Q9BTL3	RAM
Q9BXG8	SPZ1
Q9BXK1	KLF16
Q9BY77	PDIP3
Q9H2K0	IF3M
Q9NQ69	LHX9
Q9NU63	ZFP57
Q9NXG2	THUM1
Q9UHC7	MKRN1
Q9UK10	ZN225
Q9UNN4	TF2AY
Q9Y2R5	RT17
Q9Y2T7	YBOX2
Q9Y580	RBM7
Q9Y5R6	DMRT1
Q9Y606	TRUA
Q9Y6M1	IF2B2
A0PJY2	FEZF1
C9JE40	PATL2
O14979	HNRDL
O43309	ZSC12
O60663	LMX1B
O60925	PFD1
O75541	ZN821
O95096	NKX22
O95319	CELF2
O95983	MBD3
P07199	CENPB
P07998	RNAS1
P14866	HNRPL
P19544	WT1
P20264	PO3F3
P23760	PAX3
P31260	HXA10
P40424	PBX1
P48436	SOX9
P49640	EVX1
P50222	MEOX2
P50548	ERF
P53999	TCP4
P58304	VSX2
P58340	MLF1
P62805	H4
P62861	RS30
P63173	RL38
P98179	RBM3
Q03060	CREM
Q04206	TF65
Q05639	EF1A2
Q13151	ROA0
Q13351	KLF1
Q14393	GAS6
Q14774	HLX
Q15475	SIX1
Q5RKV6	EXOS6
Q5T619	ZN648
Q7RTU3	OLIG3
Q8IUH3	RBM45
Q8IYI8	ZN440
Q8N554	ZN276
Q8N9W6	BOLL
Q8NHQ9	DDX55
Q8TAS1	UHMK1
Q8TE96	DQX1
Q92769	HDAC2
Q96A47	ISL2
Q96BT3	CENPT
Q96DE0	NUD16
Q96Q11	TRNT1
Q99626	CDX2
Q9BQ75	CMS1
Q9BQY4	RHXF2
Q9C056	NKX62
Q9H160	ING2
Q9HA38	ZMAT3
Q9NVM6	DJC17
Q9UBC0	HNF6
Q9UFB7	ZBT47
Q9UJU5	FOXD3
Q9UKI9	PO2F3
Q9Y3A4	RRP7A
Q9Y3T6	R3HC1
Q9Y483	MTF2
Q9Y651	SOX21
A8K0S8	ME3L2
O15198	SMAD9
O43186	CRX
O43680	TCF21
O60806	TBX19
O60930	RNH1
O95076	ALX3
O95243	MBD4
P09543	CN37
P15976	GATA1
P18846	ATF1
P19532	TFE3
P20393	NR1D1
P21128	ENDOU
P28347	TEAD1
P28360	MSX1
P29084	T2EB
P32243	OTX2
P40425	PBX2
P42696	RBM34
P57721	PCBP3
P60323	NANO3
P61571	REC1
P61572	REC3
P61573	REC4
P61574	REC5
P61575	REC6
P61576	REC9
P61578	REC16
P61579	REC17
P78411	IRX5
P82970	HMGN5
Q01844	EWS
Q02962	PAX2
Q05925	HME1
Q12950	FOXD4
Q13148	TADBP
Q13485	SMAD4
Q13868	EXOS2
Q14186	TFDP1
Q15291	RBBP5
Q15427	SF3B4
Q15696	U2AFM
Q16385	SSX2
Q3SYB3	FX4L6
Q5H9I0	TFDP3
Q5T8I9	HENMT
Q5VV16	FX4L5
Q69383	REC2
Q6NZI2	PTRF
Q6VB84	FX4L3
Q6VB85	FX4L2
Q6ZN57	ZFP2
Q86U44	MTA70
Q8N684	CPSF7
Q8NDF8	PAPD5
Q8TAU0	NKX23
Q8TBJ5	FEZF2
Q8TE12	LMX1A
Q8WXT5	FX4L4
Q92754	AP2C
Q969F1	TF3C6
Q96C00	ZBTB9
Q96FI4	NEIL1
Q96IT1	ZN496
Q96IZ5	RBM41
Q96PE6	ZIM3
Q9BT81	SOX7
Q9BWG4	SSBP4
Q9H0S4	DDX47
Q9H5Z1	DHX35
Q9H8Y1	VRTN
Q9NPC7	MYNN
Q9NV72	ZN701
Q9UGP5	DPOLL
Q9UGY1	NOL12
Q9UH65	SWP70
Q9UH92	MLX
Q9UIS9	MBD1
Q9UK45	LSM7
Q9UMQ3	BARX2
Q9UNP9	PPIE
Q9Y261	FOXA2
Q9Y3Y2	CHTOP
Q9Y5S9	RBM8A
A1YPR0	ZBT7C
O14737	PDCD5
O60224	SSX4
O60225	SSX5
O75367	H2AY
O75505	DUX2
O95628	CNOT4
O95793	STAU1
P05423	RPC4
P0CB48	UBFL6
P10075	GLI4
P14652	HXB2
P15863	PAX1
P18077	RL35A
P18847	ATF3
P24278	ZBT25
P26373	RL13
P31483	TIA1
P35268	RL22
P41218	MNDA
P41225	SOX3
P43699	NKX21
P46777	RL5
P57073	SOX8
P61927	RL37
P62318	SMD3
P62841	RS15
P62913	RL11
Q03014	HHEX
Q03989	ARI5A
Q06710	PAX8
Q07020	RL18
Q09FC8	ZN415
Q12849	GRSF1
Q13838	DX39B
Q14549	GBX1
Q15287	RNPS1
Q15306	IRF4
Q16384	SSX1
Q16559	TAL2
Q16762	THTR
Q49AG3	ZBED5
Q5JVS0	HABP4
Q5SSJ5	HP1B3
Q5TGS1	HES3
Q6NSZ9	ZN498
Q6NT76	HMBX1
Q7RTT4	SSX8
Q7RTT5	SSX7
Q7RTT6	SSX6
Q7Z6K1	THAP5
Q86U06	RBM23
Q8IU60	DCP2
Q8IUE0	TF2LY
Q8N0Z8	PUSL1
Q8N726	CD2A2
Q8TBK6	ZCH10
Q96N20	ZN75A
Q96NX9	DACH2
Q99909	SSX3
Q9BQ04	RBM4B
Q9BZI7	REN3B
Q9GZT3	SLIRP
Q9H1J1	REN3A
Q9H4X1	RGCC
Q9H5V7	IKZF5
Q9NP62	GCM1
Q9NQ03	SCRT2
Q9NQ94	A1CF
Q9NR90	DAZ3
Q9NU39	FX4L1
Q9NW64	RBM22
Q9NYW8	RBAK
Q9NZI8	IF2B1
Q9NZL3	ZN224
Q9P2K5	MYEF2
Q9UBX0	HESX1
Q9UJN7	ZN391
Q9Y2D9	ZN652
Q9Y2Y4	ZBT32
Q9Y6V7	DDX49
A2RU54	HMX2
A6NEJ1	SSX10
A6NNU9	SSX11
B2RXF5	ZBT42
O14627	CDX4
O14717	TRDMT
O60573	IF4E2
O95503	CBX6
P09430	STP1
P09651	ROA1
P0C7X2	ZN688
P11308	ERG
P14651	HXB3
P18146	EGR1
P19474	RO52
P20719	HXA5
P46199	IF2M
P47992	XCL1
P50539	MXI1
P55317	FOXA1
P55769	NH2L1
P56178	DLX5
P56915	GSC
P60842	IF4A1
P61247	RS3A
Q0VG99	MESP2
Q12824	SNF5
Q12951	FOXI1
Q13285	STF1
Q13901	C1D
Q14134	TRI29
Q14209	E2F2
Q14576	ELAV3
Q15776	ZN192
Q16600	ZN239
Q16630	CPSF6
Q16633	OBF1
Q2M296	MTHSD
Q53EL6	PDCD4
Q5T0B9	ZN362
Q6NYC1	JMJD6
Q75WM6	H1FNT
Q7RTT3	SSX9
Q7Z6R9	AP2D
Q8N5F7	NKAP
Q8NDX6	ZN740
Q8WY91	THAP4
Q92917	GPKOW
Q969L4	LSM10
Q96A08	H2B1A
Q96H86	ZN764
Q96I24	FUBP3
Q96LW9	ZN323
Q96PQ6	ZN317
Q99497	PARK7
Q99576	T22D3
Q99742	NPAS1
Q9BYG3	MK67I
Q9H2A3	NGN2
Q9H2C1	LHX5
Q9HC44	GPBL1
Q9NPC8	SIX2
Q9NSD4	ZN275
Q9P0K8	FOXJ2
Q9P0M6	H2AW
Q9UBR4	LHX3
Q9UGN5	PARP2
Q9UKA8	RCAN3
Q9Y221	NIP7
Q9Y2S0	RPAC2
Q9Y330	ZBT12
A6NDR6	ME3L1
A6NDY0	EPAB2
A6NFQ7	DPRX
A8MTJ6	FOXI3
B2RD01	CENP1
O14813	PHX2A
O15116	LSM1
O43148	MCES
O43248	HXC11
O43670	ZN207
O60519	CRBL2
O60675	MAFK
O60936	NOL3
O95218	ZRAB2
P07992	ERCC1
P09016	HXD4
P09067	HXB5
P17947	SPI1
P18124	RL7
P20749	BCL3
P23396	RS3
P23769	GATA2
P26367	PAX6
P31749	AKT1
P38919	IF4A3
P43354	NR4A2
P58012	FOXL2
P62081	RS7
P62244	RS15A
P62851	RS25
Q01085	TIAR
Q02363	ID2
Q12946	FOXF1
Q12948	FOXC1
Q14919	NC2A
Q15916	ZBTB6
Q16594	TAF9
Q16637	SMN
Q6QHK4	FIGLA
Q6RFH8	DUX4C
Q7Z3K6	MIER3
Q7Z5D8	NANGN
Q86VE0	MYPOP
Q92785	REQU
Q969G2	LHX4
Q96I25	SPF45
Q9H0G5	NSRP1
Q9H161	ALX4
Q9NW07	ZN358
Q9NWB1	RFOX1
Q9UKL0	RCOR1
Q9ULX9	MAFF
Q9Y2W6	TDRKH
Q9Y5A6	ZSC21
A6NJT0	UNC4
A8MQ11	PM2P5
A9UHW6	MI4GD
B2CW77	KILIN
O00488	ZN593
O14519	CDKA1
O43829	ZF161
O60384	ZN861
O60479	DLX3
O60481	ZIC3
O60814	H2B1K
O60828	PQBP1
O75792	RNH2A
O95232	LC7L3
O95758	PTBP3
O95872	GPAN1
P04553	HSP1
P06899	H2B1J
P0C6E5	HMG3M
P23527	H2B1O
P29083	T2EA
P29372	3MG
P31274	HXC9
P33778	H2B1B
P36578	RL4
P47813	IF1AX
P52945	PDX1
P56179	DLX6
P56270	MAZ
P58876	H2B1D
P60866	RS20
P62750	RL23A
P62807	H2B1C
P79522	PRR3
P82979	SARNP
Q01658	NC2B
Q01860	PO5F1
Q02539	H11
Q02548	PAX5
Q03052	PO3F1
Q12870	TCF15
Q13117	DAZ2
Q13242	SRSF9
Q13562	NDF1
Q13765	NACA
Q13951	PEBB
Q14590	ZN235
Q14653	IRF3
Q14765	STAT4
Q16520	BATF
Q16778	H2B2E
Q4G0Z9	MCMD2
Q5GAN6	RNS10
Q5QNW6	H2B2F
Q5T3I0	GPTC4
Q5VYV0	FOXB2
Q66K41	Z385C
Q6ECI4	ZN470
Q6IQ21	ZN770
Q7Z6M4	MTER2
Q86XF7	ZN575
Q8IUX4	ABC3F
Q8IXM2	BAP18
Q8N257	H2B3B
Q8N567	ZCHC9
Q8N5L8	RP25L
Q8NHV9	RHXF1
Q8WU68	U2AF4
Q93062	RBPMS
Q93079	H2B1H
Q969G3	SMCE1
Q96K80	ZC3HA
Q96N77	ZN641
Q96S65	CSRN1
Q99877	H2B1N
Q99879	H2B1M
Q99880	H2B1L
Q9BW11	MAD3
Q9BWW4	SSBP3
Q9BZM3	GSX2
Q9H4S2	GSX1
Q9NRF9	DPOE3
Q9NRG0	CHRC1
Q9NSU2	TREX1
Q9NX24	NHP2
Q9UBB5	MBD2
Q9UBP6	TRMB
Q9UIW0	VAX2
Q9UL40	ZN346
Q9ULR5	PAI2B
Q9UMR3	TBX20
Q9Y5X4	NR2E3
A6NGQ2	OOEP
A6NLW8	DUXA
O15266	SHOX
O15535	ZN193
O43435	TBX1
O43818	U3IP2
O75391	SPAG7
O75593	FOXH1
O95059	RPP14
O95365	ZBT7A
P00973	OAS1
P09017	HXC4
P14653	HXB1
P22736	NR4A1
P32314	FOXN2
P35452	HXD12
P37108	SRP14
P39019	RS19
P41212	ETV6
P43694	GATA4
P49716	CEBPD
P54845	NRL
P55347	PKNX1
P57053	H2BFS
P61254	RL26
P61296	HAND2
P61978	HNRPK
P62487	RPB7
P62888	RL30
P62899	RL31
P78337	PITX1
Q01081	U2AF1
Q01543	FLI1
Q01851	PO4F1
Q05195	MAD1
Q06416	P5F1B
Q10587	TEF
Q13133	NR1H3
Q13401	PM2P3
Q14240	IF4A2
Q15561	TEAD4
Q15695	U2AFL
Q16649	NFIL3
Q16695	H31T
Q3B8N5	PROX2
Q68D20	PMS2L
Q86SG3	DAZ4
Q86VZ6	JAZF1
Q8N2Z9	CENPS
Q8WXI9	P66B
Q96AZ6	ISG20
Q96EP5	DAZP1
Q9BQ15	SOSB1
Q9BTE6	AASD1
Q9BWF3	RBM4
Q9H000	MKRN2
Q9H9Z2	LN28A
Q9HC52	CBX8
Q9NNZ6	PRM3
Q9NR55	BATF3
Q9UH73	COE1
Q9ULM6	CNOT6
A6NMX2	I4E1B
A8MZ59	LEUTX
O00110	OVOL3
O15105	SMAD7
O15178	BRAC
O15525	MAFG
O60869	EDF1
O95475	SIX6
O95707	RPP29
O95863	SNAI1
P01270	PTHY
P05386	RLA1
P05549	AP2A
P09629	HXB7
P10412	H14
P16402	H13
P16403	H12
P28069	PIT1
P36508	ZNF76
P46779	RL28
P48742	LHX1
P57086	SCND1
P60008	HILS1
P62280	RS11
P62424	RL7A
P62917	RL8
P62995	TRA2B
P68431	H31
Q01094	E2F1
Q02080	MEF2B
Q02577	HEN2
Q04743	EMX2
Q05952	STP2
Q12837	PO4F2
Q13670	PM2PB
Q13886	KLF9
Q14582	MAD4
Q14588	ZN234
Q14995	NR1D2
Q15428	SF3A2
Q15543	TAF13
Q15562	TEAD2
Q15631	TSN
Q16629	SRSF7
Q6ZN04	MEX3B
Q6ZNB5	TRC2L
Q6ZNG1	ZN600
Q71DI3	H32
Q8N693	ESX1
Q8NAM6	ZSCA4
Q8TBF4	ZCRB1
Q8WXF0	SRS12
Q8WYN3	CSRN3
Q92522	H1X
Q92784	DPF3
Q96D70	R3HD4
Q96E14	RMI2
Q96H35	RBM18
Q96IS3	RAX2
Q96ME7	ZN512
Q96PT3	DUX5
Q99966	CITE1
Q9BSI4	TINF2
Q9BTD8	RBM42
Q9BTP6	ZBED2
Q9BV97	ZN747
Q9BWT6	MND1
Q9BWX5	GATA5
Q9H875	PKRI1
Q9NX63	CHCH3
Q9UBD0	HSFX1
Q9ULC4	MCTS1
Q9UNY5	ZN232
Q9Y3Q8	T22D4
Q9Y6I0	VPK2
A6NC42	DPPA5
A6NI15	MSGN1
O14593	RFXK
O14753	OVOL1
O43310	CTIF
O75446	SAP30
O95931	CBX7
P06730	IF4E
P09132	SRP19
P0C0S5	H2AZ
P10276	RARA
P15927	RFA2
P16401	H15
P17036	ZNF3
P17098	ZNF8
P17482	HXB9
P22492	H1T
P25786	PSA1
P31267	HXA6
P35716	SOX11
P41238	ABEC1
P42771	CD2A1
P47902	CDX1
P51991	ROA3
P52298	NCBP2
P60900	PSA6
P61326	MGN
P62906	RL10A
P63162	RSMN
P80723	BASP1
P84243	H33
Q01196	RUNX1
Q06547	GABP1
Q06889	EGR3
Q12926	ELAV2
Q13465	MDS1
Q14188	TFDP2
Q15326	ZMY11
Q16514	TAF12
Q4VXA5	KHDC1
Q6NX49	ZN544
Q6VUC0	AP2E
Q71UI9	H2AV
Q7L9B9	EEPD1
Q7RTS1	BHA15
Q7Z5Q1	CPEB2
Q7Z7K2	ZN467
Q8IUE1	TF2LX
Q8N5X7	IF4E3
Q8N6W0	CELF5
Q8N8Y5	ZFP41
Q8NCV1	ADAD2
Q8WUU5	GATD1
Q8WW32	HMGB4
Q92904	DAZL
Q969S3	ZN622
Q96A72	MGN2
Q96C55	ZN524
Q96JN0	LCOR
Q96LI6	HSFY1
Q96MU6	ZN778
Q96PT4	DUX3
Q99594	TEAD3
Q99750	MDFI
Q9BX46	RBM24
Q9BYN0	SRXN1
Q9BZS1	FOXP3
Q9GZN2	TGIF2
Q9H2S9	IKZF4
Q9HB31	SEBOX
Q9NP64	NO40
Q9NPD3	EXOS4
Q9NR83	S2A4R
Q9NVV9	THAP1
Q9NXV6	CARF
Q9P2W1	HOP2
Q9UQ80	PA2G4
Q9Y3B4	PM14
Q9Y3C5	RNF11
Q9Y3D2	MSRB2
Q9Y473	ZN175
A0PJM3	GORL
A6NJ46	NKX63
O14503	BHE40
P04908	H2A1B
P05019	IGF1
P09661	RU2A
P0C0S8	H2A1
P10415	BCL2
P10826	RARB
P12272	PTHR
P14678	RSMB
P15173	MYOG
P15407	FOSL1
P15880	RS2
P17035	ZNF28
P17509	HXB6
P20671	H2A1D
P27797	CALR
P35548	MSX2
P39023	RL3
P46776	RL27A
P50221	MEOX1
P52597	HNRPF
P62269	RS18
P82675	RT05
Q16777	H2A2C
Q6NXT2	H3C
Q7L7L0	H2A3
Q86SE8	NPM2
Q8IUE6	H2A2B
Q8IX15	HOMEZ
Q8N9N8	EIF1A
Q8NDY6	BHE23
Q8TAK6	OLIG1
Q8TDD2	SP7
Q8WVJ9	TWST2
Q92901	RL3L
Q92988	DLX4
Q93077	H2A1C
Q96J87	CELF6
Q96KK5	H2A1H
Q96QV6	H2A1A
Q96RR1	PEO1
Q99878	H2A1J
Q9BXS6	NUSAP
Q9H0J9	PAR12
Q9H0U6	RM18
Q9H4W6	COE3
Q9HBU1	BARX1
Q9NQ33	ASCL3
Q9NR33	DPOE4
Q9NUW8	TYDP1
Q9P2Z0	THA10
Q9UK33	ZN580
Q9Y4Z2	NGN3
Q9Y543	HES2
Q9Y692	GMEB1
B1APH4	ZN487
O00570	SOX1
O00584	RNT2
O14896	IRF6
O43364	HXA2
O60907	TBL1X
O75494	SRS10
O75940	SPF30
O95201	ZN205
O96004	HAND1
P01138	NGF
P04156	PRIO
P05387	RLA2
P0C5Y9	H2AB1
P0C5Z0	H2AB2
P11309	PIM1
P16104	H2AX
P17096	HMGA1
P18754	RCC1
P22090	RS4Y1
P25208	NFYB
P30050	RL12
P42167	LAP2B
P49407	ARRB1
P50914	RL14
P52815	RM12
P54821	PRRX1
P61244	MAX
P62701	RS4X
P78317	RNF4
Q02543	RL18A
Q02575	HEN1
Q13283	G3BP1
Q16560	U1SBP
Q3C1V8	BSH
Q53HI1	UNC50
Q6FI13	H2A2A
Q6XD76	ASCL4
Q7RTU7	SCX
Q86UQ0	ZN589
Q8N2I2	ZN619
Q8N488	RYBP
Q8N7R0	NANG2
Q8N9Q2	SR1IP
Q8TD47	RS4Y2
Q96AH0	SOSB2
Q96NC0	ZMAT2
Q96RJ6	FER3L
Q9BTM1	H2AJ
Q9H0M5	ZN700
Q9H6B1	Z385D
Q9H898	ZMAT4
Q9HAJ7	SP30L
Q9HCC6	HES4
Q9HCK0	ZBT26
Q9HCZ1	ZN334
Q9NUL3	STAU2
Q9UC06	ZNF70
Q9UDW3	ZMAT5
Q9UFW8	CGBP1
Q9Y237	PIN4
A6NNA5	DRGX
O43809	CPSF5
O43812	DUX1
O75360	PROP1
O75616	ERAL1
O95416	SOX14
P00374	DYR
P07305	H10
P09234	RU1C
P0C1Z6	TFPT
P13631	RARG
P13984	T2FB
P20265	PO3F2
P35638	DDIT3
P46778	RL21
P47914	RL29
P56693	SOX10
P83369	LSM11
P84098	RL19
Q01201	RELB
Q01892	SPIB
Q12905	ILF2
Q14493	SLBP
Q15170	TCAL1
Q15434	RBMS2
Q16540	RM23
Q5TA89	HES5
Q7RTU4	BHA09
Q86V81	THOC4
Q86W54	SPA24
Q8IZU3	SYCP3
Q8N7U7	TPRX1
Q8N954	CCD75
Q8NCP5	ZBT44
Q96M93	ADAD1
Q99811	PRRX2
Q99967	CITE2
Q9BRJ9	MESP1
Q9BUL9	RPP25
Q9BYE0	HES7
Q9GZV8	PRD14
Q9H6I2	SOX17
Q9NRX1	PNO1
Q9Y235	ABEC2
Q9Y250	LZTS1
Q9Y657	SPIN1
A6NNF4	ZN726
O15504	NUPL2
O60248	SOX15
P09429	HMGB1
P0C1H6	H2BFM
P0C6A0	ZGLP1
P10323	ACRO
P13349	MYF5
P17026	ZNF22
P26378	ELAV4
P29558	RBMS1
P31943	HNRH1
P32969	RL9
P50553	ASCL1
P52740	ZN132
P52926	HMGA2
P53567	CEBPG
P54274	TERF1
P55795	HNRH2
P62249	RS16
P63241	IF5A1
P83731	RL24
Q00444	HXC5
Q02386	ZNF45
Q04741	EMX1
Q05066	SRY
Q6IS14	IF5AL
Q6ZRY4	RBPS2
Q7Z2G1	H2BWT
Q7Z2W9	RM21
Q8N100	ATOH7
Q8TA86	RP9
Q8TAQ5	ZN420
Q8WVK2	SNR27
Q9BQW3	COE4
Q9GZV4	IF5A2
Q9H2H0	CXXC4
Q9H609	ZN576
Q9NQT4	EXOS5
Q9NWS9	ZN446
Q9Y2V2	CHSP1
Q9Y5W3	KLF2
A6NDX5	ZN840
O15499	GSC2
O43365	HXA3
O60353	FZD6
O95231	VENTX
P01106	MYC
P04637	P53
P08579	RU2B
P0CJ85	DU4L2
P0CJ86	DU4L3
P0CJ87	DU4L4
P0CJ88	DU4L5
P0CJ89	DU4L6
P0CJ90	DU4L7
P17483	HXB4
P23409	MYF6
P41208	CETN2
P49207	RL34
P51858	HDGF
P53805	RCAN1
P61313	RL15
P98182	ZN200
Q00978	IRF9
Q05519	SRS11
Q12798	CETN1
Q15544	TAF11
Q6I9Y2	THOC7
Q6NVH7	SWAP1
Q8N8J6	ZN615
Q8N8Z8	ZN441
Q92979	NEP1
Q96QS3	ARX
Q96SC8	DMTA2
Q99801	NKX31
Q9H0Z9	RBM38
Q9H2W2	MIXL1
Q9H5J0	ZBTB3
Q9H8U3	ZFAN3
Q9HAK2	COE2
Q9NVV4	PAPD1
Q9NWB7	IFT57
Q9UBX2	DUX4
B2RPK0	HGB1A
O75607	NPM3
P17014	ZNF12
P31273	HXC8
P56177	DLX1
Q00059	TFAM
Q15583	TGIF1
Q15672	TWST1
Q2M1V0	ISX
Q5BKZ1	ZN326
[truncated: 638 more rows]

## Sheet: Table S8
Table S8 TFs list from Cistrome
Species	Symbol	Ensembl	Family	Entrez_ID
Homo_sapiens	ADNP	ENSG00000101126	Homeobox	23394
Homo_sapiens	ADNP2	ENSG00000101544	Others	22850
Homo_sapiens	AEBP2	ENSG00000139154	zf-C2H2	121536
Homo_sapiens	AFF1	ENSG00000172493	AF-4	4299
Homo_sapiens	AFF2	ENSG00000155966	AF-4	2334
Homo_sapiens	AFF3	ENSG00000144218	AF-4	3899
Homo_sapiens	AFF4	ENSG00000072364	AF-4	27125
Homo_sapiens	AHCTF1	ENSG00000153207	Others	25909
Homo_sapiens	AHR	ENSG00000106546	bHLH	196
Homo_sapiens	AHRR	ENSG00000063438	bHLH	57491
Homo_sapiens	AIRE	ENSG00000160224	SAND	326
Homo_sapiens	AKNA	ENSG00000106948	Others	80709
Homo_sapiens	ALX1	ENSG00000180318	Homeobox	8092
Homo_sapiens	ALX3	ENSG00000156150	Homeobox	NA
Homo_sapiens	ALX4	ENSG00000052850	Homeobox	60529
Homo_sapiens	ANHX	ENSG00000227059	Homeobox	647589
Homo_sapiens	ANKRD30A	ENSG00000148513	Others	91074
Homo_sapiens	AR	ENSG00000169083	ESR-like	367
Homo_sapiens	ARGFX	ENSG00000186103	Homeobox	503582
Homo_sapiens	ARID1A	ENSG00000117713	ARID	8289
Homo_sapiens	ARID1B	ENSG00000049618	ARID	57492
Homo_sapiens	ARID2	ENSG00000189079	ARID	196528
Homo_sapiens	ARID3A	ENSG00000116017	ARID	1820
Homo_sapiens	ARID3B	ENSG00000179361	ARID	10620
Homo_sapiens	ARID3C	ENSG00000205143	ARID	NA
Homo_sapiens	ARID4A	ENSG00000032219	ARID	5926
Homo_sapiens	ARID4B	ENSG00000054267	ARID	51742
Homo_sapiens	ARID5A	ENSG00000196843	ARID	10865
Homo_sapiens	ARID5B	ENSG00000150347	ARID	84159
Homo_sapiens	ARNT	ENSG00000143437	bHLH	405
Homo_sapiens	ARNT2	ENSG00000172379	bHLH	NA
Homo_sapiens	ARNTL	ENSG00000133794	bHLH	406
Homo_sapiens	ARNTL2	ENSG00000029153	bHLH	56938
Homo_sapiens	ARX	ENSG00000004848	Homeobox	170302
Homo_sapiens	ASCL1	ENSG00000139352	bHLH	NA
Homo_sapiens	ASCL2	ENSG00000183734	bHLH	430
Homo_sapiens	ASCL3	ENSG00000176009	bHLH	56676
Homo_sapiens	ASCL4	ENSG00000187855	bHLH	121549
Homo_sapiens	ASCL5	ENSG00000232237	bHLH	647219
Homo_sapiens	ATF1	ENSG00000123268	TF_bZIP	466
Homo_sapiens	ATF2	ENSG00000115966	TF_bZIP	1386
Homo_sapiens	ATF3	ENSG00000162772	TF_bZIP	467
Homo_sapiens	ATF4	ENSG00000128272	TF_bZIP	468
Homo_sapiens	ATF5	ENSG00000169136	TF_bZIP	22809
Homo_sapiens	ATF6	ENSG00000118217	TF_bZIP	22926
Homo_sapiens	ATF6B	ENSG00000213676	TF_bZIP	1388
Homo_sapiens	ATF7	ENSG00000170653	TF_bZIP	11016
Homo_sapiens	ATF7-NPFF	ENSG00000267281	TF_bZIP	114108587
Homo_sapiens	ATMIN	ENSG00000166454	zf-C2H2	23300
Homo_sapiens	ATOH1	ENSG00000172238	bHLH	474
Homo_sapiens	ATOH7	ENSG00000179774	bHLH	220202
Homo_sapiens	ATOH8	ENSG00000168874	bHLH	84913
Homo_sapiens	BACH1	ENSG00000156273	TF_bZIP	571
Homo_sapiens	BACH2	ENSG00000112182	TF_bZIP	60468
Homo_sapiens	BARHL1	ENSG00000125492	Homeobox	NA
Homo_sapiens	BARHL2	ENSG00000143032	Homeobox	NA
Homo_sapiens	BARX1	ENSG00000131668	Homeobox	56033
Homo_sapiens	BARX2	ENSG00000043039	Homeobox	8538
Homo_sapiens	BATF	ENSG00000156127	TF_bZIP	10538
Homo_sapiens	BATF2	ENSG00000168062	TF_bZIP	116071
Homo_sapiens	BATF3	ENSG00000123685	TF_bZIP	55509
Homo_sapiens	BAZ2A	ENSG00000076108	MBD	11176
Homo_sapiens	BAZ2B	ENSG00000123636	MBD	29994
Homo_sapiens	BBX	ENSG00000114439	HMG	56987
Homo_sapiens	BCL11A	ENSG00000119866	zf-C2H2	53335
Homo_sapiens	BCL11B	ENSG00000127152	zf-C2H2	64919
Homo_sapiens	BCL6	ENSG00000113916	ZBTB	604
Homo_sapiens	BCL6B	ENSG00000161940	ZBTB	255877
Homo_sapiens	BCLAF1	ENSG00000029363	Others	9774
Homo_sapiens	BHLHA15	ENSG00000180535	bHLH	168620
Homo_sapiens	BHLHA9	ENSG00000205899	bHLH	727857
Homo_sapiens	BHLHE22	ENSG00000180828	bHLH	27319
Homo_sapiens	BHLHE23	ENSG00000125533	bHLH	128408
Homo_sapiens	BHLHE40	ENSG00000134107	bHLH	8553
Homo_sapiens	BHLHE41	ENSG00000123095	bHLH	79365
Homo_sapiens	BLZF1	ENSG00000117475	Others	8548
Homo_sapiens	BNC1	ENSG00000169594	zf-C2H2	646
Homo_sapiens	BNC2	ENSG00000173068	zf-C2H2	54796
Homo_sapiens	BORCS8-MEF2B	ENSG00000064489	SRF	NA
Homo_sapiens	BSX	ENSG00000188909	Homeobox	390259
Homo_sapiens	CAMTA1	ENSG00000171735	CG-1	23261
Homo_sapiens	CAMTA2	ENSG00000108509	CG-1	23125
Homo_sapiens	CAPN15	ENSG00000103326	Others	6650
Homo_sapiens	CARF	ENSG00000138380	Others	79800
Homo_sapiens	CARHSP1	ENSG00000153048	CSD	23589
Homo_sapiens	CASZ1	ENSG00000130940	Others	54897
Homo_sapiens	CBFB	ENSG00000067955	CBF	865
Homo_sapiens	CC2D1A	ENSG00000132024	Others	54862
Homo_sapiens	CCDC169-SOHLH2	ENSG00000250709	bHLH	100526761
Homo_sapiens	CDC5L	ENSG00000096401	MYB	NA
Homo_sapiens	CDIP1	ENSG00000089486	zf-LITAF-like	29965
Homo_sapiens	CDX1	ENSG00000113722	Homeobox	1044
Homo_sapiens	CDX2	ENSG00000165556	Homeobox	1045
Homo_sapiens	CDX4	ENSG00000131264	Homeobox	1046
Homo_sapiens	CEBPA	ENSG00000245848	TF_bZIP	1050
Homo_sapiens	CEBPB	ENSG00000172216	TF_bZIP	1051
Homo_sapiens	CEBPD	ENSG00000221869	TF_bZIP	1052
Homo_sapiens	CEBPE	ENSG00000092067	TF_bZIP	1053
Homo_sapiens	CEBPG	ENSG00000153879	TF_bZIP	1054
Homo_sapiens	CEBPZ	ENSG00000115816	Others	NA
Homo_sapiens	CIC	ENSG00000079432	HMG	23152
Homo_sapiens	CIZ1	ENSG00000148337	Others	25792
Homo_sapiens	CLOCK	ENSG00000134852	bHLH	9575
Homo_sapiens	CNBP	ENSG00000169714	Others	7555
Homo_sapiens	CPEB1	ENSG00000214575	Others	64506
Homo_sapiens	CPHXL	ENSG00000283755	Homeobox	NA
Homo_sapiens	CREB1	ENSG00000118260	TF_bZIP	1385
Homo_sapiens	CREB3	ENSG00000107175	TF_bZIP	NA
Homo_sapiens	CREB3L1	ENSG00000157613	TF_bZIP	90993
Homo_sapiens	CREB3L2	ENSG00000182158	TF_bZIP	64764
Homo_sapiens	CREB3L3	ENSG00000060566	TF_bZIP	84699
Homo_sapiens	CREB3L4	ENSG00000143578	TF_bZIP	148327
Homo_sapiens	CREB5	ENSG00000146592	TF_bZIP	9586
Homo_sapiens	CREBL2	ENSG00000111269	Others	NA
Homo_sapiens	CREBRF	ENSG00000164463	Others	153222
Homo_sapiens	CREBZF	ENSG00000137504	TF_bZIP	58487
Homo_sapiens	CREM	ENSG00000095794	TF_bZIP	1390
Homo_sapiens	CRX	ENSG00000105392	Homeobox	1406
Homo_sapiens	CSDC2	ENSG00000172346	CSD	NA
Homo_sapiens	CSDE1	ENSG00000009307	CSD	7812
Homo_sapiens	CSRNP1	ENSG00000144655	CSRNP_N	64651
Homo_sapiens	CSRNP2	ENSG00000110925	CSRNP_N	81566
Homo_sapiens	CSRNP3	ENSG00000178662	CSRNP_N	80034
Homo_sapiens	CTCF	ENSG00000102974	zf-C2H2	10664
Homo_sapiens	CTCFL	ENSG00000124092	zf-C2H2	NA
Homo_sapiens	CUX1	ENSG00000257923	CUT	1523
Homo_sapiens	CUX2	ENSG00000111249	CUT	23316
Homo_sapiens	DACH1	ENSG00000276644	DACH	1602
Homo_sapiens	DACH2	ENSG00000126733	DACH	117154
Homo_sapiens	DBP	ENSG00000105516	TF_bZIP	1628
Homo_sapiens	DBX1	ENSG00000109851	Homeobox	120237
Homo_sapiens	DBX2	ENSG00000185610	Homeobox	440097
Homo_sapiens	DDIT3	ENSG00000175197	TF_bZIP	1649
Homo_sapiens	DEAF1	ENSG00000177030	SAND	10522
Homo_sapiens	DLX1	ENSG00000144355	Homeobox	1745
Homo_sapiens	DLX2	ENSG00000115844	Homeobox	NA
Homo_sapiens	DLX3	ENSG00000064195	Homeobox	NA
Homo_sapiens	DLX4	ENSG00000108813	Homeobox	1748
Homo_sapiens	DLX5	ENSG00000105880	Homeobox	1749
Homo_sapiens	DLX6	ENSG00000006377	Homeobox	1750
Homo_sapiens	DMBX1	ENSG00000197587	Homeobox	127343
Homo_sapiens	DMRT1	ENSG00000137090	DM	1761
Homo_sapiens	DMRT2	ENSG00000173253	DM	10655
Homo_sapiens	DMRT3	ENSG00000064218	DM	NA
Homo_sapiens	DMRTA1	ENSG00000176399	DM	NA
Homo_sapiens	DMRTA2	ENSG00000142700	DM	63950
Homo_sapiens	DMRTB1	ENSG00000143006	DM	63948
Homo_sapiens	DMRTC1	ENSG00000269502	Others	63947
Homo_sapiens	DMRTC1B	ENSG00000184911	Others	728656
Homo_sapiens	DMRTC2	ENSG00000142025	DM	63946
Homo_sapiens	DMTF1	ENSG00000135164	MYB	9988
Homo_sapiens	DNAJC1	ENSG00000136770	MYB	64215
Homo_sapiens	DNAJC2	ENSG00000105821	MYB	27000
Homo_sapiens	DPRX	ENSG00000204595	Homeobox	503834
Homo_sapiens	DRGX	ENSG00000165606	Homeobox	644168
Homo_sapiens	DUX4	ENSG00000260596	Homeobox	100288687
Homo_sapiens	DUXA	ENSG00000258873	Homeobox	503835
Homo_sapiens	DUXB	ENSG00000282757	Homeobox	100033411
Homo_sapiens	E2F1	ENSG00000101412	E2F	1869
Homo_sapiens	E2F2	ENSG00000007968	E2F	1870
Homo_sapiens	E2F3	ENSG00000112242	E2F	1871
Homo_sapiens	E2F4	ENSG00000205250	E2F	NA
Homo_sapiens	E2F5	ENSG00000133740	E2F	1875
Homo_sapiens	E2F6	ENSG00000169016	E2F	1876
Homo_sapiens	E2F7	ENSG00000165891	E2F	144455
Homo_sapiens	E2F8	ENSG00000129173	E2F	79733
Homo_sapiens	E4F1	ENSG00000167967	zf-C2H2	1877
Homo_sapiens	EBF1	ENSG00000164330	COE	1879
Homo_sapiens	EBF2	ENSG00000221818	COE	NA
Homo_sapiens	EBF3	ENSG00000108001	COE	253738
Homo_sapiens	EBF4	ENSG00000088881	COE	57593
Homo_sapiens	EGR1	ENSG00000120738	zf-C2H2	1958
Homo_sapiens	EGR2	ENSG00000122877	zf-C2H2	1959
Homo_sapiens	EGR3	ENSG00000179388	zf-C2H2	1960
Homo_sapiens	EGR4	ENSG00000135625	zf-C2H2	NA
Homo_sapiens	EHF	ENSG00000135373	ETS	26298
Homo_sapiens	ELF1	ENSG00000120690	ETS	1997
Homo_sapiens	ELF2	ENSG00000109381	ETS	1998
Homo_sapiens	ELF3	ENSG00000163435	ETS	1999
Homo_sapiens	ELF4	ENSG00000102034	ETS	2000
Homo_sapiens	ELF5	ENSG00000135374	ETS	2001
Homo_sapiens	ELK1	ENSG00000126767	ETS	2002
Homo_sapiens	ELK3	ENSG00000111145	ETS	2004
Homo_sapiens	ELK4	ENSG00000158711	ETS	2005
Homo_sapiens	EMX1	ENSG00000135638	Homeobox	2016
Homo_sapiens	EMX2	ENSG00000170370	Homeobox	NA
Homo_sapiens	EN1	ENSG00000163064	Homeobox	2019
Homo_sapiens	EN2	ENSG00000164778	Homeobox	2020
Homo_sapiens	EOMES	ENSG00000163508	T-box	8320
Homo_sapiens	EPAS1	ENSG00000116016	Others	2034
Homo_sapiens	ERF	ENSG00000105722	ETS	2077
Homo_sapiens	ERFL	ENSG00000268041	ETS	390937
Homo_sapiens	ERG	ENSG00000157554	ETS	2078
Homo_sapiens	ESR1	ENSG00000091831	ESR-like	2099
Homo_sapiens	ESR2	ENSG00000140009	ESR-like	2100
Homo_sapiens	ESRRA	ENSG00000173153	ESR-like	2101
Homo_sapiens	ESRRB	ENSG00000119715	ESR-like	2103
Homo_sapiens	ESRRG	ENSG00000196482	ESR-like	2104
Homo_sapiens	ESX1	ENSG00000123576	Homeobox	NA
Homo_sapiens	ETS1	ENSG00000134954	ETS	2113
Homo_sapiens	ETS2	ENSG00000157557	ETS	2114
Homo_sapiens	ETV1	ENSG00000006468	ETS	2115
Homo_sapiens	ETV2	ENSG00000105672	ETS	2116
Homo_sapiens	ETV3	ENSG00000117036	ETS	2117
Homo_sapiens	ETV3L	ENSG00000253831	ETS	440695
Homo_sapiens	ETV4	ENSG00000175832	ETS	2118
Homo_sapiens	ETV5	ENSG00000244405	ETS	NA
Homo_sapiens	ETV6	ENSG00000139083	ETS	2120
Homo_sapiens	ETV7	ENSG00000010030	ETS	51513
Homo_sapiens	EVX1	ENSG00000106038	Homeobox	2128
Homo_sapiens	EVX2	ENSG00000174279	Homeobox	344191
Homo_sapiens	FAM170A	ENSG00000164334	Others	340069
Homo_sapiens	FERD3L	ENSG00000146618	bHLH	222894
Homo_sapiens	FEV	ENSG00000163497	ETS	54738
Homo_sapiens	FEZF1	ENSG00000128610	zf-C2H2	389549
Homo_sapiens	FEZF2	ENSG00000153266	zf-C2H2	55079
Homo_sapiens	FIGLA	ENSG00000183733	bHLH	344018
Homo_sapiens	FIZ1	ENSG00000179943	zf-C2H2	84922
Homo_sapiens	FLI1	ENSG00000151702	ETS	2313
Homo_sapiens	FOS	ENSG00000170345	TF_bZIP	2353
Homo_sapiens	FOSB	ENSG00000125740	TF_bZIP	2354
Homo_sapiens	FOSL1	ENSG00000175592	TF_bZIP	8061
Homo_sapiens	FOSL2	ENSG00000075426	TF_bZIP	2355
Homo_sapiens	FOXA1	ENSG00000129514	Fork_head	3169
Homo_sapiens	FOXA2	ENSG00000125798	Fork_head	3170
Homo_sapiens	FOXA3	ENSG00000170608	Fork_head	NA
Homo_sapiens	FOXB1	ENSG00000171956	Fork_head	NA
Homo_sapiens	FOXB2	ENSG00000204612	Fork_head	442425
Homo_sapiens	FOXC1	ENSG00000054598	Fork_head	2296
Homo_sapiens	FOXC2	ENSG00000176692	Fork_head	2303
Homo_sapiens	FOXD1	ENSG00000251493	Fork_head	2297
Homo_sapiens	FOXD2	ENSG00000186564	Fork_head	2306
Homo_sapiens	FOXD3	ENSG00000187140	Fork_head	27022
Homo_sapiens	FOXD4	ENSG00000170122	Fork_head	2298
Homo_sapiens	FOXD4L1	ENSG00000184492	Fork_head	200350
Homo_sapiens	FOXD4L3	ENSG00000187559	Fork_head	286380
Homo_sapiens	FOXD4L4	ENSG00000184659	Fork_head	349334
Homo_sapiens	FOXD4L5	ENSG00000204779	Fork_head	653427
Homo_sapiens	FOXD4L6	ENSG00000273514	Fork_head	653404
Homo_sapiens	FOXE1	ENSG00000178919	Fork_head	2304
Homo_sapiens	FOXE3	ENSG00000186790	Fork_head	NA
Homo_sapiens	FOXF1	ENSG00000103241	Fork_head	2294
Homo_sapiens	FOXF2	ENSG00000137273	Fork_head	2295
Homo_sapiens	FOXG1	ENSG00000176165	Fork_head	2290
Homo_sapiens	FOXH1	ENSG00000160973	Fork_head	8928
Homo_sapiens	FOXI1	ENSG00000168269	Fork_head	2299
Homo_sapiens	FOXI2	ENSG00000186766	Fork_head	399823
Homo_sapiens	FOXI3	ENSG00000214336	Fork_head	344167
Homo_sapiens	FOXJ1	ENSG00000129654	Fork_head	2302
Homo_sapiens	FOXJ2	ENSG00000065970	Fork_head	55810
Homo_sapiens	FOXJ3	ENSG00000198815	Fork_head	22887
Homo_sapiens	FOXK1	ENSG00000164916	Fork_head	221937
Homo_sapiens	FOXK2	ENSG00000141568	Fork_head	3607
Homo_sapiens	FOXL1	ENSG00000176678	Fork_head	2300
Homo_sapiens	FOXL2	ENSG00000183770	Fork_head	668
Homo_sapiens	FOXL3	ENSG00000248767	Fork_head	116033993
Homo_sapiens	FOXM1	ENSG00000111206	Fork_head	2305
Homo_sapiens	FOXN1	ENSG00000109101	Fork_head	8456
Homo_sapiens	FOXN2	ENSG00000170802	Fork_head	3344
Homo_sapiens	FOXN3	ENSG00000053254	Fork_head	1112
Homo_sapiens	FOXN4	ENSG00000139445	Fork_head	121643
Homo_sapiens	FOXO1	ENSG00000150907	Fork_head	2308
Homo_sapiens	FOXO3	ENSG00000118689	Fork_head	2309
Homo_sapiens	FOXO3B	ENSG00000240445	Fork_head	NA
Homo_sapiens	FOXO4	ENSG00000184481	Fork_head	4303
Homo_sapiens	FOXO6	ENSG00000204060	Fork_head	100132074
Homo_sapiens	FOXP1	ENSG00000114861	Fork_head	27086
Homo_sapiens	FOXP2	ENSG00000128573	Fork_head	93986
Homo_sapiens	FOXP3	ENSG00000049768	Fork_head	50943
Homo_sapiens	FOXP4	ENSG00000137166	Fork_head	116113
Homo_sapiens	FOXQ1	ENSG00000164379	Fork_head	94234
Homo_sapiens	FOXR1	ENSG00000176302	Fork_head	283150
Homo_sapiens	FOXR2	ENSG00000189299	Fork_head	139628
Homo_sapiens	FOXS1	ENSG00000179772	Fork_head	2307
Homo_sapiens	GABPA	ENSG00000154727	ETS	2551
Homo_sapiens	GABPB1	ENSG00000104064	Others	2553
Homo_sapiens	GABPB2	ENSG00000143458	Others	126626
Homo_sapiens	GATA1	ENSG00000102145	zf-GATA	2623
Homo_sapiens	GATA2	ENSG00000179348	zf-GATA	2624
Homo_sapiens	GATA3	ENSG00000107485	zf-GATA	2625
Homo_sapiens	GATA4	ENSG00000136574	zf-GATA	2626
Homo_sapiens	GATA5	ENSG00000130700	zf-GATA	140628
Homo_sapiens	GATA6	ENSG00000141448	zf-GATA	2627
Homo_sapiens	GATAD1	ENSG00000157259	Others	57798
Homo_sapiens	GATAD2A	ENSG00000167491	zf-GATA	54815
Homo_sapiens	GATAD2B	ENSG00000143614	zf-GATA	57459
Homo_sapiens	GBX1	ENSG00000164900	Homeobox	2636
Homo_sapiens	GBX2	ENSG00000168505	Homeobox	2637
Homo_sapiens	GCFC2	ENSG00000005436	GCFC	6936
Homo_sapiens	GCM1	ENSG00000137270	GCM	8521
Homo_sapiens	GCM2	ENSG00000124827	GCM	9247
Homo_sapiens	GFI1	ENSG00000162676	zf-C2H2	2672
Homo_sapiens	GFI1B	ENSG00000165702	zf-C2H2	8328
Homo_sapiens	GLI1	ENSG00000111087	zf-C2H2	2735
Homo_sapiens	GLI2	ENSG00000074047	zf-C2H2	2736
Homo_sapiens	GLI3	ENSG00000106571	zf-C2H2	2737
Homo_sapiens	GLI4	ENSG00000250571	zf-C2H2	NA
Homo_sapiens	GLIS1	ENSG00000174332	zf-C2H2	148979
Homo_sapiens	GLIS2	ENSG00000126603	zf-C2H2	84662
Homo_sapiens	GLIS3	ENSG00000107249	zf-C2H2	169792
Homo_sapiens	GLMP	ENSG00000198715	NCU-G1	112770
Homo_sapiens	GMEB1	ENSG00000162419	SAND	10691
Homo_sapiens	GMEB2	ENSG00000101216	SAND	26205
Homo_sapiens	GON4L	ENSG00000116580	Others	54856
Homo_sapiens	GPBP1	ENSG00000062194	Others	65056
Homo_sapiens	GPBP1L1	ENSG00000159592	Others	60313
Homo_sapiens	GRHL1	ENSG00000134317	CP2	29841
Homo_sapiens	GRHL2	ENSG00000083307	CP2	79977
Homo_sapiens	GRHL3	ENSG00000158055	CP2	57822
Homo_sapiens	GSC	ENSG00000133937	Homeobox	145258
Homo_sapiens	GSC2	ENSG00000063515	Homeobox	2928
Homo_sapiens	GSX1	ENSG00000169840	Homeobox	219409
Homo_sapiens	GSX2	ENSG00000180613	Homeobox	NA
Homo_sapiens	GTF2I	ENSG00000263001	GTF2I	2969
Homo_sapiens	GTF2IRD1	ENSG00000006704	GTF2I	9569
Homo_sapiens	GTF2IRD2	ENSG00000196275	GTF2I	84163
Homo_sapiens	GTF2IRD2B	ENSG00000174428	GTF2I	389524
Homo_sapiens	GTF3A	ENSG00000122034	zf-C2H2	2971
Homo_sapiens	GZF1	ENSG00000125812	ZBTB	64412
Homo_sapiens	HAND1	ENSG00000113196	bHLH	9421
Homo_sapiens	HAND2	ENSG00000164107	bHLH	9464
Homo_sapiens	HBP1	ENSG00000105856	HMG	26959
Homo_sapiens	HDX	ENSG00000165259	Homeobox	139324
Homo_sapiens	HELT	ENSG00000187821	bHLH	391723
Homo_sapiens	HES1	ENSG00000114315	bHLH	3280
Homo_sapiens	HES2	ENSG00000069812	bHLH	NA
Homo_sapiens	HES3	ENSG00000173673	bHLH	390992
Homo_sapiens	HES4	ENSG00000188290	bHLH	57801
Homo_sapiens	HES5	ENSG00000197921	bHLH	388585
Homo_sapiens	HES6	ENSG00000144485	bHLH	55502
Homo_sapiens	HES7	ENSG00000179111	bHLH	84667
Homo_sapiens	HESX1	ENSG00000163666	Homeobox	8820
Homo_sapiens	HEY1	ENSG00000164683	bHLH	23462
Homo_sapiens	HEY2	ENSG00000135547	bHLH	23493
Homo_sapiens	HEYL	ENSG00000163909	bHLH	26508
Homo_sapiens	HHEX	ENSG00000152804	Homeobox	NA
Homo_sapiens	HIC1	ENSG00000177374	ZBTB	3090
Homo_sapiens	HIC2	ENSG00000169635	ZBTB	23119
Homo_sapiens	HIF1A	ENSG00000100644	Others	3091
Homo_sapiens	HIF3A	ENSG00000124440	bHLH	64344
Homo_sapiens	HINFP	ENSG00000172273	zf-C2H2	25988
Homo_sapiens	HIVEP1	ENSG00000095951	zf-C2H2	3096
Homo_sapiens	HIVEP2	ENSG00000010818	zf-C2H2	3097
Homo_sapiens	HIVEP3	ENSG00000127124	zf-C2H2	59269
Homo_sapiens	HLF	ENSG00000108924	TF_bZIP	3131
Homo_sapiens	HLX	ENSG00000136630	Homeobox	NA
Homo_sapiens	HMBOX1	ENSG00000147421	Homeobox	79618
Homo_sapiens	HMG20A	ENSG00000140382	HMG	10363
Homo_sapiens	HMG20B	ENSG00000064961	HMG	10362
Homo_sapiens	HMGA1	ENSG00000137309	HMGA	3159
Homo_sapiens	HMGA2	ENSG00000149948	HMGA	8091
Homo_sapiens	HMGB1	ENSG00000189403	HMG	3146
Homo_sapiens	HMGB1P1	ENSG00000124097	HMG	NA
Homo_sapiens	HMGB2	ENSG00000164104	HMG	3148
Homo_sapiens	HMGB3	ENSG00000029993	HMG	3149
Homo_sapiens	HMGB4	ENSG00000176256	HMG	127540
Homo_sapiens	HMGXB3	ENSG00000113716	HMG	22993
Homo_sapiens	HMGXB4	ENSG00000100281	HMG	10042
Homo_sapiens	HMX1	ENSG00000215612	Homeobox	3166
Homo_sapiens	HMX2	ENSG00000188816	Homeobox	3167
Homo_sapiens	HMX3	ENSG00000188620	Homeobox	340784
Homo_sapiens	HNF1A	ENSG00000135100	Homeobox	6927
Homo_sapiens	HNF1B	ENSG00000275410	Homeobox	6928
Homo_sapiens	HNF4A	ENSG00000101076	RXR-like	3172
Homo_sapiens	HNF4G	ENSG00000164749	RXR-like	3174
Homo_sapiens	HOMEZ	ENSG00000215271	Homeobox	57594
Homo_sapiens	HOPX	ENSG00000171476	Homeobox	84525
Homo_sapiens	HOXA1	ENSG00000105991	Homeobox	3198
Homo_sapiens	HOXA10	ENSG00000253293	Homeobox	3206
Homo_sapiens	HOXA11	ENSG00000005073	Homeobox	3207
Homo_sapiens	HOXA13	ENSG00000106031	Homeobox	3209
Homo_sapiens	HOXA2	ENSG00000105996	Homeobox	NA
Homo_sapiens	HOXA3	ENSG00000105997	Homeobox	3200
Homo_sapiens	HOXA4	ENSG00000197576	Homeobox	3201
Homo_sapiens	HOXA5	ENSG00000106004	Homeobox	3202
Homo_sapiens	HOXA6	ENSG00000106006	Homeobox	3203
Homo_sapiens	HOXA7	ENSG00000122592	Homeobox	NA
Homo_sapiens	HOXA9	ENSG00000078399	Homeobox	3205
Homo_sapiens	HOXB1	ENSG00000120094	Homeobox	NA
Homo_sapiens	HOXB13	ENSG00000159184	Homeobox	10481
Homo_sapiens	HOXB2	ENSG00000173917	Homeobox	3212
Homo_sapiens	HOXB3	ENSG00000120093	Homeobox	3213
Homo_sapiens	HOXB4	ENSG00000182742	Homeobox	NA
Homo_sapiens	HOXB5	ENSG00000120075	Homeobox	3215
Homo_sapiens	HOXB6	ENSG00000108511	Homeobox	3216
Homo_sapiens	HOXB7	ENSG00000260027	Homeobox	3217
Homo_sapiens	HOXB8	ENSG00000120068	Homeobox	3218
Homo_sapiens	HOXB9	ENSG00000170689	Homeobox	3219
Homo_sapiens	HOXC10	ENSG00000180818	Homeobox	NA
Homo_sapiens	HOXC11	ENSG00000123388	Homeobox	3227
Homo_sapiens	HOXC12	ENSG00000123407	Homeobox	NA
Homo_sapiens	HOXC13	ENSG00000123364	Homeobox	NA
Homo_sapiens	HOXC4	ENSG00000198353	Homeobox	3221
Homo_sapiens	HOXC5	ENSG00000172789	Homeobox	3222
Homo_sapiens	HOXC6	ENSG00000197757	Homeobox	3223
Homo_sapiens	HOXC8	ENSG00000037965	Homeobox	3224
Homo_sapiens	HOXC9	ENSG00000180806	Homeobox	NA
Homo_sapiens	HOXD1	ENSG00000128645	Homeobox	NA
Homo_sapiens	HOXD10	ENSG00000128710	Homeobox	3236
Homo_sapiens	HOXD11	ENSG00000128713	Homeobox	3237
Homo_sapiens	HOXD12	ENSG00000170178	Homeobox	3238
Homo_sapiens	HOXD13	ENSG00000128714	Homeobox	3239
Homo_sapiens	HOXD3	ENSG00000128652	Homeobox	3232
Homo_sapiens	HOXD4	ENSG00000170166	Homeobox	3233
Homo_sapiens	HOXD8	ENSG00000175879	Homeobox	3234
Homo_sapiens	HOXD9	ENSG00000128709	Homeobox	3235
Homo_sapiens	HSF1	ENSG00000185122	HSF	3297
Homo_sapiens	HSF2	ENSG00000025156	HSF	3298
Homo_sapiens	HSF4	ENSG00000102878	HSF	3299
Homo_sapiens	HSF5	ENSG00000176160	HSF	124535
Homo_sapiens	HSFX1	ENSG00000171116	HSF	100506164
Homo_sapiens	HSFX2	ENSG00000268738	HSF	100130086
Homo_sapiens	HSFX3	ENSG00000283697	HSF	101928917
Homo_sapiens	HSFX4	ENSG00000283463	HSF	101927685
Homo_sapiens	HSFY1	ENSG00000172468	HSF	86614
Homo_sapiens	HSFY2	ENSG00000169953	HSF	159119
Homo_sapiens	ID1	ENSG00000125968	bHLH	3397
Homo_sapiens	ID2	ENSG00000115738	bHLH	NA
Homo_sapiens	ID3	ENSG00000117318	bHLH	3399
Homo_sapiens	ID4	ENSG00000172201	bHLH	NA
Homo_sapiens	IKZF1	ENSG00000185811	zf-C2H2	10320
Homo_sapiens	IKZF2	ENSG00000030419	zf-C2H2	22807
Homo_sapiens	IKZF3	ENSG00000161405	zf-C2H2	22806
Homo_sapiens	IKZF4	ENSG00000123411	zf-C2H2	64375
Homo_sapiens	IKZF5	ENSG00000095574	zf-C2H2	64376
Homo_sapiens	INSM1	ENSG00000173404	zf-C2H2	3642
Homo_sapiens	INSM2	ENSG00000168348	zf-C2H2	NA
Homo_sapiens	IRF1	ENSG00000125347	IRF	3659
Homo_sapiens	IRF2	ENSG00000168310	IRF	3660
Homo_sapiens	IRF3	ENSG00000126456	IRF	3661
Homo_sapiens	IRF4	ENSG00000137265	IRF	3662
Homo_sapiens	IRF5	ENSG00000128604	IRF	3663
Homo_sapiens	IRF6	ENSG00000117595	IRF	3664
Homo_sapiens	IRF7	ENSG00000185507	IRF	3665
Homo_sapiens	IRF8	ENSG00000140968	IRF	3394
Homo_sapiens	IRF9	ENSG00000213928	IRF	10379
Homo_sapiens	IRX1	ENSG00000170549	Homeobox	79192
Homo_sapiens	IRX2	ENSG00000170561	Homeobox	153572
Homo_sapiens	IRX3	ENSG00000177508	Homeobox	79191
Homo_sapiens	IRX4	ENSG00000113430	Homeobox	50805
Homo_sapiens	IRX5	ENSG00000176842	Homeobox	10265
Homo_sapiens	IRX6	ENSG00000159387	Homeobox	79190
Homo_sapiens	ISL1	ENSG00000016082	Homeobox	3670
Homo_sapiens	ISL2	ENSG00000159556	Homeobox	NA
Homo_sapiens	ISX	ENSG00000175329	Homeobox	91464
Homo_sapiens	JARID2	ENSG00000008083	ARID	3720
Homo_sapiens	JAZF1	ENSG00000153814	zf-C2H2	221895
Homo_sapiens	JDP2	ENSG00000140044	TF_bZIP	122953
Homo_sapiens	JUN	ENSG00000177606	TF_bZIP	3725
Homo_sapiens	JUNB	ENSG00000171223	TF_bZIP	3726
Homo_sapiens	JUND	ENSG00000130522	TF_bZIP	3727
Homo_sapiens	KHSRP	ENSG00000088247	Others	8570
Homo_sapiens	KIAA1549	ENSG00000122778	Others	57670
Homo_sapiens	KLF1	ENSG00000105610	zf-C2H2	10661
Homo_sapiens	KLF10	ENSG00000155090	zf-C2H2	7071
Homo_sapiens	KLF11	ENSG00000172059	zf-C2H2	8462
Homo_sapiens	KLF12	ENSG00000118922	zf-C2H2	11278
Homo_sapiens	KLF13	ENSG00000169926	zf-C2H2	51621
Homo_sapiens	KLF14	ENSG00000266265	zf-C2H2	136259
Homo_sapiens	KLF15	ENSG00000163884	zf-C2H2	28999
Homo_sapiens	KLF16	ENSG00000129911	zf-C2H2	83855
Homo_sapiens	KLF17	ENSG00000171872	zf-C2H2	128209
Homo_sapiens	KLF18	ENSG00000283039	zf-C2H2	105378952
Homo_sapiens	KLF2	ENSG00000127528	zf-C2H2	10365
Homo_sapiens	KLF3	ENSG00000109787	zf-C2H2	NA
Homo_sapiens	KLF4	ENSG00000136826	zf-C2H2	9314
Homo_sapiens	KLF5	ENSG00000102554	zf-C2H2	688
Homo_sapiens	KLF6	ENSG00000067082	zf-C2H2	1316
Homo_sapiens	KLF7	ENSG00000118263	zf-C2H2	8609
Homo_sapiens	KLF8	ENSG00000102349	zf-C2H2	11279
Homo_sapiens	KLF9	ENSG00000119138	zf-C2H2	687
Homo_sapiens	KMT2C	ENSG00000055609	HMG	58508
Homo_sapiens	L3MBTL1	ENSG00000185513	zf-C2HC	26013
Homo_sapiens	L3MBTL3	ENSG00000198945	Others	84456
Homo_sapiens	L3MBTL4	ENSG00000154655	zf-C2HC	91133
Homo_sapiens	LBX1	ENSG00000138136	Homeobox	10660
Homo_sapiens	LBX2	ENSG00000179528	Homeobox	85474
Homo_sapiens	LCOR	ENSG00000196233	HTH	84458
Homo_sapiens	LCORL	ENSG00000178177	HTH	254251
Homo_sapiens	LEF1	ENSG00000138795	HMG	51176
Homo_sapiens	LEUTX	ENSG00000213921	Homeobox	342900
Homo_sapiens	LHX1	ENSG00000273706	Homeobox	3975
Homo_sapiens	LHX2	ENSG00000106689	Homeobox	9355
Homo_sapiens	LHX3	ENSG00000107187	Homeobox	8022
Homo_sapiens	LHX4	ENSG00000121454	Homeobox	89884
Homo_sapiens	LHX5	ENSG00000089116	Homeobox	NA
Homo_sapiens	LHX6	ENSG00000106852	Homeobox	26468
Homo_sapiens	LHX8	ENSG00000162624	Homeobox	431707
Homo_sapiens	LHX9	ENSG00000143355	Homeobox	56956
Homo_sapiens	LIN28A	ENSG00000131914	CSD	79727
Homo_sapiens	LIN28B	ENSG00000187772	CSD	389421
Homo_sapiens	LITAF	ENSG00000189067	zf-LITAF-like	9516
Homo_sapiens	LITAFD	ENSG00000283516	zf-LITAF-like	101929989
Homo_sapiens	LMX1A	ENSG00000162761	Homeobox	4009
Homo_sapiens	LMX1B	ENSG00000136944	Homeobox	4010
Homo_sapiens	LRRFIP1	ENSG00000124831	LRRFIP	9208
Homo_sapiens	LRRFIP2	ENSG00000093167	LRRFIP	9209
Homo_sapiens	LTF	ENSG00000012223	Others	4057
Homo_sapiens	LYAR	ENSG00000145220	Others	55646
Homo_sapiens	LYL1	ENSG00000104903	bHLH	4066
Homo_sapiens	MAEL	ENSG00000143194	HMG	84944
Homo_sapiens	MAF	ENSG00000178573	TF_bZIP	4094
Homo_sapiens	MAF1	ENSG00000179632	Others	84232
Homo_sapiens	MAFA	ENSG00000182759	TF_bZIP	389692
Homo_sapiens	MAFB	ENSG00000204103	TF_bZIP	9935
Homo_sapiens	MAFF	ENSG00000185022	TF_bZIP	23764
Homo_sapiens	MAFG	ENSG00000197063	TF_bZIP	4097
Homo_sapiens	MAFK	ENSG00000198517	TF_bZIP	7975
Homo_sapiens	MAX	ENSG00000125952	bHLH	4149
Homo_sapiens	MAZ	ENSG00000103495	zf-C2H2	4150
Homo_sapiens	MBD1	ENSG00000141644	MBD	4152
Homo_sapiens	MBD2	ENSG00000134046	MBD	8932
Homo_sapiens	MBD3	ENSG00000071655	MBD	53615
Homo_sapiens	MBD4	ENSG00000129071	MBD	8930
Homo_sapiens	MECOM	ENSG00000085276	zf-C2H2	2122
Homo_sapiens	MECP2	ENSG00000169057	MBD	4204
Homo_sapiens	MEF2A	ENSG00000068305	SRF	4205
Homo_sapiens	MEF2B	ENSG00000213999	SRF	4207
Homo_sapiens	MEF2C	ENSG00000081189	SRF	4208
Homo_sapiens	MEF2D	ENSG00000116604	SRF	4209
Homo_sapiens	MEIOSIN	ENSG00000237452	HMG	388553
Homo_sapiens	MEIS1	ENSG00000143995	Homeobox	NA
Homo_sapiens	MEIS2	ENSG00000134138	Homeobox	4212
Homo_sapiens	MEIS3	ENSG00000105419	Homeobox	56917
Homo_sapiens	MEOX1	ENSG00000005102	Homeobox	4222
Homo_sapiens	MEOX2	ENSG00000106511	Homeobox	NA
Homo_sapiens	MESP1	ENSG00000166823	bHLH	55897
Homo_sapiens	MESP2	ENSG00000188095	bHLH	145873
Homo_sapiens	MGA	ENSG00000174197	T-box	23269
Homo_sapiens	MIDEAS	ENSG00000156030	Others	91748
Homo_sapiens	MIER1	ENSG00000198160	MYB	57708
Homo_sapiens	MIER3	ENSG00000155545	MYB	166968
Homo_sapiens	MIS18BP1	ENSG00000129534	MYB	55320
Homo_sapiens	MITF	ENSG00000187098	bHLH	4286
Homo_sapiens	MIXL1	ENSG00000185155	Homeobox	83881
Homo_sapiens	MKX	ENSG00000150051	Homeobox	283078
Homo_sapiens	MLLT10	ENSG00000078403	Others	8028
Homo_sapiens	MLX	ENSG00000108788	bHLH	6945
Homo_sapiens	MLXIP	ENSG00000175727	bHLH	22877
Homo_sapiens	MLXIPL	ENSG00000009950	bHLH	51085
Homo_sapiens	MNT	ENSG00000070444	bHLH	4335
Homo_sapiens	MNX1	ENSG00000130675	Homeobox	3110
Homo_sapiens	MSC	ENSG00000178860	bHLH	9242
Homo_sapiens	MSGN1	ENSG00000151379	bHLH	343930
Homo_sapiens	MSX1	ENSG00000163132	Homeobox	4487
Homo_sapiens	MSX2	ENSG00000120149	Homeobox	4488
Homo_sapiens	MTA1	ENSG00000182979	zf-GATA	9112
Homo_sapiens	MTA2	ENSG00000149480	zf-GATA	9219
Homo_sapiens	MTA3	ENSG00000057935	zf-GATA	57504
Homo_sapiens	MTF1	ENSG00000188786	zf-C2H2	4520
Homo_sapiens	MXD1	ENSG00000059728	bHLH	4084
Homo_sapiens	MXD3	ENSG00000213347	bHLH	83463
Homo_sapiens	MXD4	ENSG00000123933	bHLH	10608
Homo_sapiens	MXI1	ENSG00000119950	bHLH	4601
Homo_sapiens	MYB	ENSG00000118513	MYB	4602
Homo_sapiens	MYBL1	ENSG00000185697	MYB	4603
Homo_sapiens	MYBL2	ENSG00000101057	MYB	4605
Homo_sapiens	MYC	ENSG00000136997	bHLH	4609
Homo_sapiens	MYCL	ENSG00000116990	bHLH	4610
Homo_sapiens	MYCN	ENSG00000134323	bHLH	4613
Homo_sapiens	MYEF2	ENSG00000104177	Others	NA
Homo_sapiens	MYF5	ENSG00000111049	bHLH	NA
Homo_sapiens	MYF6	ENSG00000111046	bHLH	NA
Homo_sapiens	MYNN	ENSG00000085274	ZBTB	55892
Homo_sapiens	MYOD1	ENSG00000129152	bHLH	NA
Homo_sapiens	MYOG	ENSG00000122180	bHLH	4656
Homo_sapiens	MYRF	ENSG00000124920	NDT80_PhoG	745
Homo_sapiens	MYRFL	ENSG00000166268	NDT80_PhoG	196446
Homo_sapiens	MYSM1	ENSG00000162601	MYB	114803
Homo_sapiens	MYT1	ENSG00000196132	zf-C2HC	NA
Homo_sapiens	MYT1L	ENSG00000186487	zf-C2HC	23040
Homo_sapiens	MZF1	ENSG00000099326	zf-C2H2	7593
Homo_sapiens	NANOG	ENSG00000111704	Homeobox	79923
Homo_sapiens	NANOGNB	ENSG00000205857	Homeobox	360030
Homo_sapiens	NANOGP8	ENSG00000255192	Homeobox	388112
Homo_sapiens	NCOA1	ENSG00000084676	bHLH	8648
Homo_sapiens	NCOR1	ENSG00000141027	MYB	9611
Homo_sapiens	NCOR2	ENSG00000196498	MYB	9612
Homo_sapiens	NEUROD1	ENSG00000162992	bHLH	4760
Homo_sapiens	NEUROD2	ENSG00000171532	bHLH	4761
Homo_sapiens	NEUROD4	ENSG00000123307	bHLH	NA
Homo_sapiens	NEUROD6	ENSG00000164600	bHLH	NA
Homo_sapiens	NEUROG1	ENSG00000181965	bHLH	NA
Homo_sapiens	NEUROG2	ENSG00000178403	bHLH	63973
Homo_sapiens	NEUROG3	ENSG00000122859	bHLH	50674
Homo_sapiens	NFAT5	ENSG00000102908	RHD	10725
Homo_sapiens	NFATC1	ENSG00000131196	RHD	4772
Homo_sapiens	NFATC2	ENSG00000101096	RHD	4773
Homo_sapiens	NFATC3	ENSG00000072736	RHD	4775
Homo_sapiens	NFATC4	ENSG00000100968	RHD	4776
Homo_sapiens	NFE2	ENSG00000123405	TF_bZIP	4778
Homo_sapiens	NFE2L1	ENSG00000082641	TF_bZIP	4779
Homo_sapiens	NFE2L2	ENSG00000116044	TF_bZIP	4780
Homo_sapiens	NFE2L3	ENSG00000050344	TF_bZIP	NA
Homo_sapiens	NFIA	ENSG00000162599	CTF_NFI	4774
Homo_sapiens	NFIB	ENSG00000147862	CTF_NFI	4781
Homo_sapiens	NFIC	ENSG00000141905	CTF_NFI	4782
Homo_sapiens	NFIL3	ENSG00000165030	TF_bZIP	4783
Homo_sapiens	NFILZ	ENSG00000268480	TF_bZIP	105372267
Homo_sapiens	NFIX	ENSG00000008441	CTF_NFI	4784
Homo_sapiens	NFKB1	ENSG00000109320	RHD	4790
Homo_sapiens	NFKB2	ENSG00000077150	RHD	4791
Homo_sapiens	NFRKB	ENSG00000170322	Others	4798
Homo_sapiens	NFX1	ENSG00000086102	zf-NF-X1	4799
Homo_sapiens	NFXL1	ENSG00000170448	zf-NF-X1	152518
Homo_sapiens	NFYA	ENSG00000001167	NF-YA	4800
Homo_sapiens	NFYB	ENSG00000120837	NF-YB	4801
Homo_sapiens	NFYC	ENSG00000066136	NF-YC	4802
Homo_sapiens	NHLH1	ENSG00000171786	bHLH	NA
Homo_sapiens	NHLH2	ENSG00000177551	bHLH	4808
Homo_sapiens	NKRF	ENSG00000186416	Others	55922
Homo_sapiens	NKX1-1	ENSG00000235608	Homeobox	54729
Homo_sapiens	NKX1-2	ENSG00000229544	Homeobox	NA
Homo_sapiens	NKX2-1	ENSG00000136352	Homeobox	7080
Homo_sapiens	NKX2-2	ENSG00000125820	Homeobox	4821
Homo_sapiens	NKX2-3	ENSG00000119919	Homeobox	NA
Homo_sapiens	NKX2-4	ENSG00000125816	Homeobox	NA
Homo_sapiens	NKX2-5	ENSG00000183072	Homeobox	1482
Homo_sapiens	NKX2-6	ENSG00000180053	Homeobox	137814
Homo_sapiens	NKX2-8	ENSG00000136327	Homeobox	26257
Homo_sapiens	NKX3-1	ENSG00000167034	Homeobox	4824
Homo_sapiens	NKX3-2	ENSG00000109705	Homeobox	579
Homo_sapiens	NKX6-1	ENSG00000163623	Homeobox	4825
Homo_sapiens	NKX6-2	ENSG00000148826	Homeobox	84504
Homo_sapiens	NKX6-3	ENSG00000165066	Homeobox	157848
Homo_sapiens	NME2	ENSG00000243678	Others	4831
Homo_sapiens	NOBOX	ENSG00000106410	Homeobox	135935
Homo_sapiens	NOTO	ENSG00000214513	Homeobox	344022
Homo_sapiens	NPAS1	ENSG00000130751	bHLH	4861
Homo_sapiens	NPAS2	ENSG00000170485	bHLH	4862
Homo_sapiens	NPAS3	ENSG00000151322	bHLH	64067
Homo_sapiens	NPAS4	ENSG00000174576	bHLH	266743
Homo_sapiens	NR0B1	ENSG00000169297	Miscellaneous	190
Homo_sapiens	NR0B2	ENSG00000131910	Miscellaneous	8431
Homo_sapiens	NR1D1	ENSG00000126368	THR-like	9572
Homo_sapiens	NR1D2	ENSG00000174738	THR-like	9975
Homo_sapiens	NR1H2	ENSG00000131408	THR-like	7376
Homo_sapiens	NR1H3	ENSG00000025434	THR-like	10062
Homo_sapiens	NR1H4	ENSG00000012504	THR-like	9971
Homo_sapiens	NR1I2	ENSG00000144852	THR-like	8856
Homo_sapiens	NR1I3	ENSG00000143257	THR-like	9970
Homo_sapiens	NR2C1	ENSG00000120798	RXR-like	7181
Homo_sapiens	NR2C2	ENSG00000177463	RXR-like	7182
Homo_sapiens	NR2E1	ENSG00000112333	RXR-like	7101
Homo_sapiens	NR2E3	ENSG00000278570	RXR-like	10002
Homo_sapiens	NR2F1	ENSG00000175745	RXR-like	NA
Homo_sapiens	NR2F2	ENSG00000185551	RXR-like	7026
Homo_sapiens	NR2F6	ENSG00000160113	RXR-like	2063
Homo_sapiens	NR3C1	ENSG00000113580	ESR-like	2908
Homo_sapiens	NR3C2	ENSG00000151623	ESR-like	4306
Homo_sapiens	NR4A1	ENSG00000123358	NGFIB-like	3164
Homo_sapiens	NR4A2	ENSG00000153234	NGFIB-like	4929
Homo_sapiens	NR4A3	ENSG00000119508	NGFIB-like	8013
Homo_sapiens	NR5A1	ENSG00000136931	SF-like	2516
Homo_sapiens	NR5A2	ENSG00000116833	SF-like	2494
Homo_sapiens	NR6A1	ENSG00000148200	GCNF-like	2649
Homo_sapiens	NRF1	ENSG00000106459	Nrf1	4899
Homo_sapiens	NRL	ENSG00000129535	TF_bZIP	4901
Homo_sapiens	NSD2	ENSG00000109685	HMG	7468
Homo_sapiens	OLIG1	ENSG00000184221	bHLH	NA
Homo_sapiens	OLIG2	ENSG00000205927	bHLH	10215
Homo_sapiens	OLIG3	ENSG00000177468	bHLH	167826
Homo_sapiens	ONECUT1	ENSG00000169856	CUT	3175
Homo_sapiens	ONECUT2	ENSG00000119547	CUT	NA
Homo_sapiens	ONECUT3	ENSG00000205922	CUT	390874
Homo_sapiens	OSR1	ENSG00000143867	zf-C2H2	130497
Homo_sapiens	OSR2	ENSG00000164920	zf-C2H2	116039
Homo_sapiens	OTP	ENSG00000171540	Homeobox	23440
Homo_sapiens	OTX1	ENSG00000115507	TF_Otx	5013
Homo_sapiens	OTX2	ENSG00000165588	TF_Otx	5015
Homo_sapiens	OVOL1	ENSG00000172818	zf-C2H2	5017
Homo_sapiens	OVOL2	ENSG00000125850	zf-C2H2	58495
Homo_sapiens	OVOL3	ENSG00000105261	zf-C2H2	728361
Homo_sapiens	PARP12	ENSG00000059378	Others	64761
Homo_sapiens	PATZ1	ENSG00000100105	ZBTB	23598
Homo_sapiens	PAX1	ENSG00000125813	PAX	5075
Homo_sapiens	PAX2	ENSG00000075891	PAX	5076
Homo_sapiens	PAX3	ENSG00000135903	PAX	5077
Homo_sapiens	PAX4	ENSG00000106331	PAX	5078
Homo_sapiens	PAX5	ENSG00000196092	PAX	5079
Homo_sapiens	PAX6	ENSG00000007372	PAX	5080
Homo_sapiens	PAX7	ENSG00000009709	PAX	5081
Homo_sapiens	PAX8	ENSG00000125618	PAX	7849
Homo_sapiens	PAX9	ENSG00000198807	PAX	5083
Homo_sapiens	PAXBP1	ENSG00000159086	GCFC	94104
Homo_sapiens	PBRM1	ENSG00000163939	HMG	55193
Homo_sapiens	PBX1	ENSG00000185630	Homeobox	5087
Homo_sapiens	PBX2	ENSG00000204304	Homeobox	5089
Homo_sapiens	PBX3	ENSG00000167081	Homeobox	5090
Homo_sapiens	PBX4	ENSG00000105717	Homeobox	80714
Homo_sapiens	PDX1	ENSG00000139515	Homeobox	3651
Homo_sapiens	PEG3	ENSG00000198300	zf-C2H2	5178
Homo_sapiens	PGR	ENSG00000082175	ESR-like	5241
Homo_sapiens	PHB	ENSG00000167085	Others	5245
Homo_sapiens	PHOX2A	ENSG00000165462	Homeobox	NA
Homo_sapiens	PHOX2B	ENSG00000109132	Homeobox	8929
Homo_sapiens	PHTF1	ENSG00000116793	Others	10745
Homo_sapiens	PIAS1	ENSG00000033800	zf-MIZ	8554
Homo_sapiens	PIAS2	ENSG00000078043	zf-MIZ	9063
Homo_sapiens	PIAS3	ENSG00000131788	zf-MIZ	10401
Homo_sapiens	PIAS4	ENSG00000105229	zf-MIZ	51588
Homo_sapiens	PINX1	ENSG00000258724	HMG	54984
Homo_sapiens	PITX1	ENSG00000069011	Homeobox	5307
Homo_sapiens	PITX2	ENSG00000164093	Homeobox	5308
Homo_sapiens	PITX3	ENSG00000107859	Homeobox	NA
Homo_sapiens	PKNOX1	ENSG00000160199	Homeobox	5316
Homo_sapiens	PKNOX2	ENSG00000165495	Homeobox	63876
Homo_sapiens	PLAG1	ENSG00000181690	zf-C2H2	5324
Homo_sapiens	PLAGL1	ENSG00000118495	zf-C2H2	5325
Homo_sapiens	PLAGL2	ENSG00000126003	zf-C2H2	5326
Homo_sapiens	PLEK	ENSG00000115956	Others	5341
Homo_sapiens	PLSCR1	ENSG00000188313	Others	5359
Homo_sapiens	PMS1	ENSG00000064933	HMG	5378
Homo_sapiens	POU1F1	ENSG00000064835	Pou	5449
Homo_sapiens	POU2F1	ENSG00000143190	Pou	5451
Homo_sapiens	POU2F2	ENSG00000028277	Pou	5452
Homo_sapiens	POU2F3	ENSG00000137709	Pou	25833
Homo_sapiens	POU3F1	ENSG00000185668	Pou	5453
Homo_sapiens	POU3F2	ENSG00000184486	Pou	5454
Homo_sapiens	POU3F3	ENSG00000198914	Pou	5455
Homo_sapiens	POU3F4	ENSG00000196767	Pou	5456
Homo_sapiens	POU4F1	ENSG00000152192	Pou	5457
Homo_sapiens	POU4F2	ENSG00000151615	Pou	5458
Homo_sapiens	POU4F3	ENSG00000091010	Pou	5459
Homo_sapiens	POU5F1	ENSG00000204531	Pou	5460
Homo_sapiens	POU5F1B	ENSG00000212993	Pou	5462
Homo_sapiens	POU5F2	ENSG00000248483	Pou	134187
Homo_sapiens	POU6F1	ENSG00000184271	Pou	5463
Homo_sapiens	POU6F2	ENSG00000106536	Pou	11281
Homo_sapiens	PPARA	ENSG00000186951	THR-like	5465
Homo_sapiens	PPARD	ENSG00000112033	THR-like	5467
Homo_sapiens	PPARG	ENSG00000132170	THR-like	5468
Homo_sapiens	PRDM1	ENSG00000057657	zf-C2H2	639
Homo_sapiens	PRDM10	ENSG00000170325	zf-C2H2	56980
Homo_sapiens	PRDM11	ENSG00000019485	Others	56981
Homo_sapiens	PRDM12	ENSG00000130711	zf-C2H2	59335
Homo_sapiens	PRDM13	ENSG00000112238	zf-C2H2	59336
Homo_sapiens	PRDM14	ENSG00000147596	zf-C2H2	63978
Homo_sapiens	PRDM15	ENSG00000141956	zf-C2H2	63977
Homo_sapiens	PRDM16	ENSG00000142611	zf-C2H2	63976
Homo_sapiens	PRDM2	ENSG00000116731	zf-C2H2	7799
Homo_sapiens	PRDM4	ENSG00000110851	zf-C2H2	11108
Homo_sapiens	PRDM5	ENSG00000138738	zf-C2H2	NA
Homo_sapiens	PRDM6	ENSG00000061455	zf-C2H2	93166
Homo_sapiens	PRDM8	ENSG00000152784	zf-C2H2	56978
Homo_sapiens	PRDM9	ENSG00000164256	zf-C2H2	56979
Homo_sapiens	PREB	ENSG00000138073	Others	10113
Homo_sapiens	PROP1	ENSG00000175325	Homeobox	5626
Homo_sapiens	PROX1	ENSG00000117707	HPD	5629
Homo_sapiens	PROX2	ENSG00000119608	HPD	283571
Homo_sapiens	PRRX1	ENSG00000116132	Homeobox	5396
Homo_sapiens	PRRX2	ENSG00000167157	Homeobox	NA
Homo_sapiens	PTF1A	ENSG00000168267	bHLH	256297
Homo_sapiens	PURA	ENSG00000185129	Others	5813
Homo_sapiens	PURB	ENSG00000146676	Others	5814
Homo_sapiens	PURG	ENSG00000172733	Others	29942
Homo_sapiens	RAG1	ENSG00000166349	Others	5896
Homo_sapiens	RARA	ENSG00000131759	THR-like	5914
Homo_sapiens	RARB	ENSG00000077092	THR-like	5915
Homo_sapiens	RARG	ENSG00000172819	THR-like	5916
Homo_sapiens	RAX	ENSG00000134438	Homeobox	30062
Homo_sapiens	RAX2	ENSG00000173976	Homeobox	84839
Homo_sapiens	RBAK	ENSG00000146587	zf-C2H2	57786
Homo_sapiens	RBCK1	ENSG00000125826	Others	10616
Homo_sapiens	RBPJ	ENSG00000168214	CSL	3516
Homo_sapiens	RBPJL	ENSG00000124232	CSL	11317
Homo_sapiens	RCOR1	ENSG00000089902	MYB	NA
Homo_sapiens	RCOR2	ENSG00000167771	MYB	283248
Homo_sapiens	RCOR3	ENSG00000117625	MYB	55758
Homo_sapiens	REL	ENSG00000162924	RHD	5966
Homo_sapiens	RELA	ENSG00000173039	RHD	5970
Homo_sapiens	RELB	ENSG00000104856	RHD	5971
Homo_sapiens	REPIN1	ENSG00000214022	zf-C2H2	29803
Homo_sapiens	RERE	ENSG00000142599	zf-GATA	473
Homo_sapiens	REST	ENSG00000084093	zf-C2H2	5978
Homo_sapiens	RFX1	ENSG00000132005	RFX	5989
Homo_sapiens	RFX2	ENSG00000087903	RFX	5990
Homo_sapiens	RFX3	ENSG00000080298	RFX	5991
Homo_sapiens	RFX4	ENSG00000111783	RFX	5992
Homo_sapiens	RFX5	ENSG00000143390	RFX	5993
Homo_sapiens	RFX6	ENSG00000185002	RFX	222546
Homo_sapiens	RFX7	ENSG00000181827	RFX	64864
Homo_sapiens	RFX8	ENSG00000196460	RFX	731220
Homo_sapiens	RFXANK	ENSG00000064490	Others	8625
Homo_sapiens	RHOXF1	ENSG00000101883	Homeobox	158800
Homo_sapiens	RHOXF2	ENSG00000131721	Homeobox	84528
Homo_sapiens	RHOXF2B	ENSG00000203989	Homeobox	727940
Homo_sapiens	RLF	ENSG00000117000	zf-C2H2	6018
Homo_sapiens	RORA	ENSG00000069667	THR-like	6095
Homo_sapiens	RORB	ENSG00000198963	THR-like	6096
Homo_sapiens	RORC	ENSG00000143365	THR-like	6097
Homo_sapiens	RREB1	ENSG00000124782	zf-C2H2	6239
Homo_sapiens	RUNX1	ENSG00000159216	Runt	861
Homo_sapiens	RUNX2	ENSG00000124813	Runt	860
Homo_sapiens	RUNX3	ENSG00000020633	Runt	864
Homo_sapiens	RXRA	ENSG00000186350	RXR-like	6256
Homo_sapiens	RXRB	ENSG00000204231	RXR-like	6257
Homo_sapiens	RXRG	ENSG00000143171	RXR-like	6258
Homo_sapiens	SALL1	ENSG00000103449	zf-C2H2	6299
Homo_sapiens	SALL2	ENSG00000165821	zf-C2H2	6297
Homo_sapiens	SALL3	ENSG00000256463	zf-C2H2	NA
Homo_sapiens	SALL4	ENSG00000101115	zf-C2H2	57167
Homo_sapiens	SAMD11	ENSG00000187634	SAND	148398
Homo_sapiens	SATB1	ENSG00000182568	CUT	6304
Homo_sapiens	SATB2	ENSG00000119042	CUT	23314
Homo_sapiens	SCRT1	ENSG00000261678	zf-C2H2	83482
Homo_sapiens	SCRT2	ENSG00000215397	zf-C2H2	NA
Homo_sapiens	SCX	ENSG00000260428	bHLH	642658
Homo_sapiens	SEBOX	ENSG00000274529	Homeobox	645832
Homo_sapiens	SETBP1	ENSG00000152217	Others	26040
Homo_sapiens	SETDB1	ENSG00000143379	MBD	9869
Homo_sapiens	SETDB2	ENSG00000136169	MBD	83852
Homo_sapiens	SFPQ	ENSG00000116560	Others	6421
Homo_sapiens	SHOX	ENSG00000185960	Homeobox	6473
Homo_sapiens	SHOX2	ENSG00000168779	Homeobox	6474
Homo_sapiens	SIM1	ENSG00000112246	bHLH	6492
Homo_sapiens	SIM2	ENSG00000159263	bHLH	6493
Homo_sapiens	SIX1	ENSG00000126778	Homeobox	6495
Homo_sapiens	SIX2	ENSG00000170577	Homeobox	10736
Homo_sapiens	SIX3	ENSG00000138083	Homeobox	NA
Homo_sapiens	SIX4	ENSG00000100625	Homeobox	NA
Homo_sapiens	SIX5	ENSG00000177045	Homeobox	NA
Homo_sapiens	SIX6	ENSG00000184302	Homeobox	4990
Homo_sapiens	SLC2A4RG	ENSG00000125520	Others	NA
Homo_sapiens	SMAD1	ENSG00000170365	MH1	4086
Homo_sapiens	SMAD2	ENSG00000175387	MH1	4087
Homo_sapiens	SMAD3	ENSG00000166949	MH1	4088
Homo_sapiens	SMAD4	ENSG00000141646	MH1	4089
Homo_sapiens	SMAD5	ENSG00000113658	MH1	4090
Homo_sapiens	SMAD6	ENSG00000137834	MH1	4091
Homo_sapiens	SMAD7	ENSG00000101665	MH1	4092
Homo_sapiens	SMAD9	ENSG00000120693	MH1	4093
Homo_sapiens	SMARCAL1	ENSG00000138375	Others	50485
Homo_sapiens	SMARCC1	ENSG00000173473	MYB	NA
Homo_sapiens	SMARCC2	ENSG00000139613	MYB	6601
Homo_sapiens	SMARCE1	ENSG00000073584	HMG	6605
Homo_sapiens	SNAI1	ENSG00000124216	zf-C2H2	6615
Homo_sapiens	SNAI2	ENSG00000019549	zf-C2H2	6591
Homo_sapiens	SNAI3	ENSG00000185669	zf-C2H2	333929
Homo_sapiens	SNAPC4	ENSG00000165684	MYB	6621
Homo_sapiens	SOHLH1	ENSG00000165643	bHLH	402381
Homo_sapiens	SOHLH2	ENSG00000120669	bHLH	54937
Homo_sapiens	SON	ENSG00000159140	Others	6651
Homo_sapiens	SOX1	ENSG00000182968	HMG	6656
Homo_sapiens	SOX10	ENSG00000100146	HMG	6663
Homo_sapiens	SOX11	ENSG00000176887	HMG	6664
Homo_sapiens	SOX12	ENSG00000177732	HMG	6666
Homo_sapiens	SOX13	ENSG00000143842	HMG	9580
Homo_sapiens	SOX14	ENSG00000168875	HMG	8403
Homo_sapiens	SOX15	ENSG00000129194	HMG	6665
Homo_sapiens	SOX17	ENSG00000164736	HMG	64321
Homo_sapiens	SOX18	ENSG00000203883	HMG	54345
Homo_sapiens	SOX2	ENSG00000181449	HMG	6657
Homo_sapiens	SOX21	ENSG00000125285	HMG	11166
Homo_sapiens	SOX3	ENSG00000134595	HMG	6658
Homo_sapiens	SOX30	ENSG00000039600	HMG	11063
Homo_sapiens	SOX4	ENSG00000124766	HMG	6659
Homo_sapiens	SOX5	ENSG00000134532	HMG	6660
Homo_sapiens	SOX6	ENSG00000110693	HMG	55553
Homo_sapiens	SOX7	ENSG00000171056	HMG	83595
Homo_sapiens	SOX8	ENSG00000005513	HMG	NA
Homo_sapiens	SOX9	ENSG00000125398	HMG	6662
Homo_sapiens	SP1	ENSG00000185591	zf-C2H2	6667
Homo_sapiens	SP100	ENSG00000067066	SAND	6672
Homo_sapiens	SP110	ENSG00000135899	SAND	3431
Homo_sapiens	SP140	ENSG00000079263	SAND	11262
Homo_sapiens	SP140L	ENSG00000185404	SAND	93349
Homo_sapiens	SP2	ENSG00000167182	zf-C2H2	6668
Homo_sapiens	SP3	ENSG00000172845	zf-C2H2	6670
Homo_sapiens	SP4	ENSG00000105866	zf-C2H2	6671
Homo_sapiens	SP5	ENSG00000204335	zf-C2H2	389058
Homo_sapiens	SP6	ENSG00000189120	zf-C2H2	80320
Homo_sapiens	SP7	ENSG00000170374	zf-C2H2	121340
Homo_sapiens	SP8	ENSG00000164651	zf-C2H2	221833
Homo_sapiens	SP9	ENSG00000217236	zf-C2H2	NA
Homo_sapiens	SPDEF	ENSG00000124664	ETS	25803
Homo_sapiens	SPI1	ENSG00000066336	ETS	6688
Homo_sapiens	SPIB	ENSG00000269404	ETS	6689
Homo_sapiens	SPIC	ENSG00000166211	ETS	121599
Homo_sapiens	SPZ1	ENSG00000164299	Others	84654
Homo_sapiens	SREBF1	ENSG00000072310	bHLH	6720
Homo_sapiens	SREBF2	ENSG00000198911	bHLH	6721
Homo_sapiens	SRF	ENSG00000112658	SRF	6722
Homo_sapiens	SRY	ENSG00000184895	HMG	6736
Homo_sapiens	SSRP1	ENSG00000149136	HMG	6749
Homo_sapiens	ST18	ENSG00000147488	zf-C2HC	9705
Homo_sapiens	STAT1	ENSG00000115415	STAT	6772
Homo_sapiens	STAT2	ENSG00000170581	STAT	6773
Homo_sapiens	STAT3	ENSG00000168610	STAT	6774
Homo_sapiens	STAT4	ENSG00000138378	STAT	6775
Homo_sapiens	STAT5A	ENSG00000126561	STAT	6776
Homo_sapiens	STAT5B	ENSG00000173757	STAT	6777
Homo_sapiens	STAT6	ENSG00000166888	STAT	6778
Homo_sapiens	SUB1	ENSG00000113387	PC4	10923
Homo_sapiens	TADA2A	ENSG00000276234	MYB	6871
Homo_sapiens	TADA2B	ENSG00000173011	MYB	NA
Homo_sapiens	TAL1	ENSG00000162367	bHLH	6886
Homo_sapiens	TAL2	ENSG00000186051	bHLH	6887
Homo_sapiens	TAX1BP1	ENSG00000106052	Others	8887
Homo_sapiens	TBR1	ENSG00000136535	T-box	NA
Homo_sapiens	TBX1	ENSG00000184058	T-box	6899
Homo_sapiens	TBX10	ENSG00000167800	T-box	347853
Homo_sapiens	TBX15	ENSG00000092607	T-box	6913
Homo_sapiens	TBX18	ENSG00000112837	T-box	NA
Homo_sapiens	TBX19	ENSG00000143178	T-box	9095
Homo_sapiens	TBX2	ENSG00000121068	T-box	6909
Homo_sapiens	TBX20	ENSG00000164532	T-box	57057
Homo_sapiens	TBX21	ENSG00000073861	T-box	NA
Homo_sapiens	TBX22	ENSG00000122145	T-box	50945
Homo_sapiens	TBX3	ENSG00000135111	T-box	6926
Homo_sapiens	TBX4	ENSG00000121075	T-box	9496
Homo_sapiens	TBX5	ENSG00000089225	T-box	6910
Homo_sapiens	TBX6	ENSG00000149922	T-box	6911
Homo_sapiens	TBXT	ENSG00000164458	T-box	6862
Homo_sapiens	TCF12	ENSG00000140262	bHLH	6938
Homo_sapiens	TCF15	ENSG00000125878	bHLH	NA
Homo_sapiens	TCF19	ENSG00000137310	Others	6941
Homo_sapiens	TCF21	ENSG00000118526	bHLH	6943
Homo_sapiens	TCF23	ENSG00000163792	bHLH	150921
Homo_sapiens	TCF24	ENSG00000261787	bHLH	NA
Homo_sapiens	TCF25	ENSG00000141002	Others	22980
Homo_sapiens	TCF3	ENSG00000071564	bHLH	6929
Homo_sapiens	TCF4	ENSG00000196628	bHLH	6925
Homo_sapiens	TCF7	ENSG00000081059	HMG	6932
Homo_sapiens	TCF7L1	ENSG00000152284	HMG	83439
Homo_sapiens	TCF7L2	ENSG00000148737	HMG	6934
Homo_sapiens	TCFL5	ENSG00000101190	bHLH	10732
Homo_sapiens	TEAD1	ENSG00000187079	TEA	7003
Homo_sapiens	TEAD2	ENSG00000074219	TEA	8463
Homo_sapiens	TEAD3	ENSG00000007866	TEA	7005
Homo_sapiens	TEAD4	ENSG00000197905	TEA	7004
Homo_sapiens	TEF	ENSG00000167074	TF_bZIP	7008
Homo_sapiens	TERB1	ENSG00000249961	MYB	283847
Homo_sapiens	TERF1	ENSG00000147601	MYB	7013
Homo_sapiens	TERF2	ENSG00000132604	MYB	7014
Homo_sapiens	TET2	ENSG00000168769	Others	54790
Homo_sapiens	TFAM	ENSG00000108064	HMG	7019
Homo_sapiens	TFAP2A	ENSG00000137203	AP-2	7020
Homo_sapiens	TFAP2B	ENSG00000008196	AP-2	7021
Homo_sapiens	TFAP2C	ENSG00000087510	AP-2	7022
Homo_sapiens	TFAP2D	ENSG00000008197	AP-2	83741
Homo_sapiens	TFAP2E	ENSG00000116819	AP-2	339488
Homo_sapiens	TFAP4	ENSG00000090447	bHLH	NA
Homo_sapiens	TFB1M	ENSG00000029639	Others	51106
Homo_sapiens	TFCP2	ENSG00000135457	CP2	7024
Homo_sapiens	TFCP2L1	ENSG00000115112	CP2	29842
Homo_sapiens	TFDP1	ENSG00000198176	E2F	7027
Homo_sapiens	TFDP2	ENSG00000114126	E2F	7029
Homo_sapiens	TFDP3	ENSG00000183434	E2F	51270
Homo_sapiens	TFE3	ENSG00000068323	bHLH	7030
Homo_sapiens	TFEB	ENSG00000112561	bHLH	7942
Homo_sapiens	TFEC	ENSG00000105967	bHLH	22797
Homo_sapiens	TGIF1	ENSG00000177426	Homeobox	7050
Homo_sapiens	TGIF2	ENSG00000118707	Homeobox	60436
Homo_sapiens	TGIF2LX	ENSG00000153779	Homeobox	90316
Homo_sapiens	TGIF2LY	ENSG00000176679	Homeobox	90655
Homo_sapiens	THAP1	ENSG00000131931	THAP	55145
Homo_sapiens	THAP10	ENSG00000129028	THAP	NA
Homo_sapiens	THAP11	ENSG00000168286	THAP	57215
Homo_sapiens	THAP12	ENSG00000137492	THAP	NA
Homo_sapiens	THAP2	ENSG00000173451	THAP	83591
Homo_sapiens	THAP3	ENSG00000041988	THAP	90326
Homo_sapiens	THAP4	ENSG00000176946	THAP	51078
Homo_sapiens	THAP5	ENSG00000177683	THAP	168451
Homo_sapiens	THAP6	ENSG00000174796	THAP	152815
Homo_sapiens	THAP7	ENSG00000184436	THAP	80764
Homo_sapiens	THAP8	ENSG00000161277	THAP	199745
Homo_sapiens	THAP9	ENSG00000168152	THAP	79725
Homo_sapiens	THRA	ENSG00000126351	THR-like	7067
Homo_sapiens	THRB	ENSG00000151090	THR-like	7068
Homo_sapiens	THYN1	ENSG00000151500	Others	29087
Homo_sapiens	TLX1	ENSG00000107807	Homeobox	3195
Homo_sapiens	TLX2	ENSG00000115297	Homeobox	NA
Homo_sapiens	TLX3	ENSG00000164438	Homeobox	NA
Homo_sapiens	TMF1	ENSG00000144747	Others	NA
Homo_sapiens	TOX	ENSG00000198846	HMG	9760
Homo_sapiens	TOX2	ENSG00000124191	HMG	84969
Homo_sapiens	TOX3	ENSG00000103460	HMG	27324
Homo_sapiens	TOX4	ENSG00000092203	HMG	9878
Homo_sapiens	TP53	ENSG00000141510	P53	7157
Homo_sapiens	TP63	ENSG00000073282	P53	8626
Homo_sapiens	TP73	ENSG00000078900	P53	7161
Homo_sapiens	TPRX1	ENSG00000178928	Homeobox	284355
Homo_sapiens	TRERF1	ENSG00000124496	zf-C2H2	55809
Homo_sapiens	TRPS1	ENSG00000104447	zf-GATA	7227
Homo_sapiens	TSC22D1	ENSG00000102804	TSC22	8848
Homo_sapiens	TSC22D2	ENSG00000196428	TSC22	9819
Homo_sapiens	TSC22D3	ENSG00000157514	TSC22	1831
Homo_sapiens	TSC22D4	ENSG00000166925	TSC22	81628
Homo_sapiens	TSHZ1	ENSG00000179981	zf-C2H2	10194
Homo_sapiens	TSHZ3	ENSG00000121297	zf-C2H2	57616
Homo_sapiens	TTF1	ENSG00000125482	MYB	7270
Homo_sapiens	TUB	ENSG00000166402	Tub	7275
Homo_sapiens	TULP1	ENSG00000112041	Tub	7287
Homo_sapiens	TULP2	ENSG00000104804	Tub	7288
Homo_sapiens	TULP3	ENSG00000078246	Tub	7289
Homo_sapiens	TULP4	ENSG00000130338	Tub	56995
Homo_sapiens	TWIST1	ENSG00000122691	bHLH	7291
Homo_sapiens	TWIST2	ENSG00000233608	bHLH	117581
Homo_sapiens	UBP1	ENSG00000153560	CP2	7342
Homo_sapiens	UBTF	ENSG00000108312	HMG	7343
Homo_sapiens	UBTFL1	ENSG00000255009	HMG	642623
Homo_sapiens	UNCX	ENSG00000164853	Homeobox	NA
Homo_sapiens	USF1	ENSG00000158773	bHLH	7391
Homo_sapiens	USF2	ENSG00000105698	bHLH	7392
Homo_sapiens	USF3	ENSG00000176542	bHLH	205717
Homo_sapiens	VAX1	ENSG00000148704	Homeobox	11023
Homo_sapiens	VAX2	ENSG00000116035	Homeobox	25806
Homo_sapiens	VDR	ENSG00000111424	THR-like	7421
Homo_sapiens	VENTX	ENSG00000151650	Homeobox	27287
Homo_sapiens	VEZF1	ENSG00000136451	zf-C2H2	7716
Homo_sapiens	VSX1	ENSG00000100987	Homeobox	30813
Homo_sapiens	VSX2	ENSG00000119614	Homeobox	NA
Homo_sapiens	WDHD1	ENSG00000198554	HMG	11169
Homo_sapiens	WIZ	ENSG00000011451	zf-C2H2	58525
Homo_sapiens	WT1	ENSG00000184937	zf-C2H2	7490
Homo_sapiens	XBP1	ENSG00000100219	TF_bZIP	7494
Homo_sapiens	XPA	ENSG00000136936	Others	7507
Homo_sapiens	YBX1	ENSG00000065978	CSD	4904
Homo_sapiens	YBX2	ENSG00000006047	CSD	51087
Homo_sapiens	YBX3	ENSG00000060138	CSD	8531
Homo_sapiens	YEATS4	ENSG00000127337	Others	8089
Homo_sapiens	YY1	ENSG00000100811	zf-C2H2	7528
Homo_sapiens	YY2	ENSG00000230797	zf-C2H2	404281
Homo_sapiens	ZBED1	ENSG00000214717	zf-BED	9189
Homo_sapiens	ZBED2	ENSG00000177494	zf-BED	NA
Homo_sapiens	ZBED3	ENSG00000132846	zf-BED	84327
Homo_sapiens	ZBED4	ENSG00000100426	zf-BED	NA
Homo_sapiens	ZBED6	ENSG00000257315	zf-BED	100381270
Homo_sapiens	ZBTB1	ENSG00000126804	ZBTB	22890
Homo_sapiens	ZBTB10	ENSG00000205189	ZBTB	NA
Homo_sapiens	ZBTB11	ENSG00000066422	ZBTB	27107
Homo_sapiens	ZBTB12	ENSG00000204366	ZBTB	221527
Homo_sapiens	ZBTB14	ENSG00000198081	ZBTB	7541
Homo_sapiens	ZBTB16	ENSG00000109906	ZBTB	7704
Homo_sapiens	ZBTB17	ENSG00000116809	ZBTB	7709
Homo_sapiens	ZBTB18	ENSG00000179456	ZBTB	10472
Homo_sapiens	ZBTB2	ENSG00000181472	ZBTB	57621
Homo_sapiens	ZBTB20	ENSG00000181722	ZBTB	26137
Homo_sapiens	ZBTB21	ENSG00000173276	ZBTB	49854
Homo_sapiens	ZBTB22	ENSG00000236104	ZBTB	9278
Homo_sapiens	ZBTB24	ENSG00000112365	ZBTB	9841
Homo_sapiens	ZBTB25	ENSG00000089775	ZBTB	7597
Homo_sapiens	ZBTB26	ENSG00000171448	ZBTB	57684
Homo_sapiens	ZBTB3	ENSG00000185670	ZBTB	79842
Homo_sapiens	ZBTB32	ENSG00000011590	ZBTB	27033
Homo_sapiens	ZBTB33	ENSG00000177485	ZBTB	10009
Homo_sapiens	ZBTB34	ENSG00000177125	ZBTB	403341
Homo_sapiens	ZBTB37	ENSG00000185278	ZBTB	84614
Homo_sapiens	ZBTB38	ENSG00000177311	ZBTB	253461
Homo_sapiens	ZBTB39	ENSG00000166860	ZBTB	NA
Homo_sapiens	ZBTB4	ENSG00000174282	ZBTB	57659
Homo_sapiens	ZBTB40	ENSG00000184677	ZBTB	9923
Homo_sapiens	ZBTB41	ENSG00000177888	ZBTB	360023
Homo_sapiens	ZBTB42	ENSG00000179627	ZBTB	100128927
Homo_sapiens	ZBTB43	ENSG00000169155	ZBTB	23099
Homo_sapiens	ZBTB44	ENSG00000196323	ZBTB	29068
Homo_sapiens	ZBTB45	ENSG00000119574	ZBTB	84878
Homo_sapiens	ZBTB46	ENSG00000130584	ZBTB	140685
Homo_sapiens	ZBTB47	ENSG00000114853	ZBTB	NA
Homo_sapiens	ZBTB48	ENSG00000204859	ZBTB	3104
Homo_sapiens	ZBTB49	ENSG00000168826	ZBTB	166793
Homo_sapiens	ZBTB5	ENSG00000168795	ZBTB	NA
Homo_sapiens	ZBTB6	ENSG00000186130	ZBTB	NA
Homo_sapiens	ZBTB7A	ENSG00000178951	ZBTB	51341
Homo_sapiens	ZBTB7B	ENSG00000160685	ZBTB	51043
Homo_sapiens	ZBTB7C	ENSG00000184828	ZBTB	201501
Homo_sapiens	ZBTB8A	ENSG00000160062	ZBTB	653121
Homo_sapiens	ZBTB8B	ENSG00000273274	ZBTB	NA
Homo_sapiens	ZEB1	ENSG00000148516	zf-C2H2	6935
Homo_sapiens	ZEB2	ENSG00000169554	zf-C2H2	9839
Homo_sapiens	ZFAT	ENSG00000066827	zf-C2H2	57623
Homo_sapiens	ZFHX2	ENSG00000136367	Homeobox	85446
Homo_sapiens	ZFHX3	ENSG00000140836	Homeobox	463
Homo_sapiens	ZFHX4	ENSG00000091656	Homeobox	79776
Homo_sapiens	ZFP1	ENSG00000184517	zf-C2H2	162239
Homo_sapiens	ZFP14	ENSG00000142065	zf-C2H2	57677
Homo_sapiens	ZFP2	ENSG00000198939	zf-C2H2	NA
Homo_sapiens	ZFP28	ENSG00000196867	zf-C2H2	140612
Homo_sapiens	ZFP3	ENSG00000180787	zf-C2H2	NA
Homo_sapiens	ZFP30	ENSG00000120784	zf-C2H2	22835
Homo_sapiens	ZFP36L1	ENSG00000185650	zf-CCCH	677
Homo_sapiens	ZFP37	ENSG00000136866	zf-C2H2	7539
Homo_sapiens	ZFP41	ENSG00000181638	zf-C2H2	NA
Homo_sapiens	ZFP42	ENSG00000179059	zf-C2H2	132625
Homo_sapiens	ZFP57	ENSG00000204644	zf-C2H2	346171
Homo_sapiens	ZFP62	ENSG00000196670	zf-C2H2	643836
Homo_sapiens	ZFP64	ENSG00000020256	zf-C2H2	55734
Homo_sapiens	ZFP69	ENSG00000187815	zf-C2H2	339559
Homo_sapiens	ZFP69B	ENSG00000187801	zf-C2H2	65243
Homo_sapiens	ZFP82	ENSG00000181007	zf-C2H2	284406
Homo_sapiens	ZFP90	ENSG00000184939	zf-C2H2	146198
Homo_sapiens	ZFP91	ENSG00000186660	zf-C2H2	80829
Homo_sapiens	ZFP91-CNTF	ENSG00000255073	zf-C2H2	NA
Homo_sapiens	ZFP92	ENSG00000189420	zf-C2H2	139735
Homo_sapiens	ZFPM1	ENSG00000179588	zf-C2H2	NA
Homo_sapiens	ZFPM2	ENSG00000169946	zf-C2H2	23414
Homo_sapiens	ZFTA	ENSG00000188070	zf-BED	65998
Homo_sapiens	ZFX	ENSG00000005889	zf-C2H2	7543
Homo_sapiens	ZFY	ENSG00000067646	zf-C2H2	7544
Homo_sapiens	ZGLP1	ENSG00000220201	zf-GATA	100125288
Homo_sapiens	ZGPAT	ENSG00000197114	Others	84619
Homo_sapiens	ZHX1	ENSG00000165156	Homeobox	11244
Homo_sapiens	ZHX2	ENSG00000178764	Homeobox	22882
Homo_sapiens	ZHX3	ENSG00000174306	Homeobox	23051
Homo_sapiens	ZIC1	ENSG00000152977	zf-C2H2	7545
Homo_sapiens	ZIC2	ENSG00000043355	zf-C2H2	7546
Homo_sapiens	ZIC3	ENSG00000156925	zf-C2H2	7547
Homo_sapiens	ZIC4	ENSG00000174963	zf-C2H2	84107
Homo_sapiens	ZIC5	ENSG00000139800	zf-C2H2	85416
Homo_sapiens	ZIK1	ENSG00000171649	zf-C2H2	284307
Homo_sapiens	ZIM2	ENSG00000269699	zf-C2H2	23619
Homo_sapiens	ZIM3	ENSG00000141946	zf-C2H2	114026
Homo_sapiens	ZKSCAN1	ENSG00000106261	zf-C2H2	7586
Homo_sapiens	ZKSCAN2	ENSG00000155592	zf-C2H2	342357
Homo_sapiens	ZKSCAN3	ENSG00000189298	zf-C2H2	80317
Homo_sapiens	ZKSCAN4	ENSG00000187626	zf-C2H2	387032
Homo_sapiens	ZKSCAN5	ENSG00000196652	zf-C2H2	23660
Homo_sapiens	ZKSCAN7	ENSG00000196345	zf-C2H2	55888
Homo_sapiens	ZKSCAN8	ENSG00000198315	zf-C2H2	7745
Homo_sapiens	ZKSCAN8P1	ENSG00000226314	zf-C2H2	NA
Homo_sapiens	ZMIZ1	ENSG00000108175	zf-MIZ	57178
Homo_sapiens	ZMIZ2	ENSG00000122515	zf-MIZ	83637
Homo_sapiens	ZNF10	ENSG00000256223	zf-C2H2	7556
Homo_sapiens	ZNF100	ENSG00000197020	zf-C2H2	163227
Homo_sapiens	ZNF101	ENSG00000181896	zf-C2H2	94039
Homo_sapiens	ZNF107	ENSG00000196247	zf-C2H2	51427
Homo_sapiens	ZNF112	ENSG00000062370	zf-C2H2	7771
Homo_sapiens	ZNF114	ENSG00000178150	zf-C2H2	163071
Homo_sapiens	ZNF117	ENSG00000152926	zf-C2H2	51351
Homo_sapiens	ZNF12	ENSG00000164631	zf-C2H2	7559
Homo_sapiens	ZNF121	ENSG00000197961	zf-C2H2	7675
Homo_sapiens	ZNF124	ENSG00000196418	zf-C2H2	7678
Homo_sapiens	ZNF131	ENSG00000172262	ZBTB	7690
Homo_sapiens	ZNF132	ENSG00000131849	zf-C2H2	7691
Homo_sapiens	ZNF133	ENSG00000125846	zf-C2H2	7692
Homo_sapiens	ZNF134	ENSG00000213762	zf-C2H2	7693
Homo_sapiens	ZNF135	ENSG00000176293	zf-C2H2	7694
Homo_sapiens	ZNF136	ENSG00000196646	zf-C2H2	7695
Homo_sapiens	ZNF138	ENSG00000197008	zf-C2H2	NA
Homo_sapiens	ZNF14	ENSG00000105708	zf-C2H2	7561
Homo_sapiens	ZNF140	ENSG00000196387	zf-C2H2	7699
Homo_sapiens	ZNF141	ENSG00000131127	zf-C2H2	7700
Homo_sapiens	ZNF142	ENSG00000115568	zf-C2H2	7701
Homo_sapiens	ZNF143	ENSG00000166478	zf-C2H2	7702
Homo_sapiens	ZNF146	ENSG00000167635	zf-C2H2	7705
Homo_sapiens	ZNF148	ENSG00000163848	zf-C2H2	7707
Homo_sapiens	ZNF154	ENSG00000179909	zf-C2H2	7710
Homo_sapiens	ZNF155	ENSG00000204920	zf-C2H2	7711
Homo_sapiens	ZNF157	ENSG00000147117	zf-C2H2	7712
Homo_sapiens	ZNF16	ENSG00000170631	zf-C2H2	7564
Homo_sapiens	ZNF160	ENSG00000170949	zf-C2H2	90338
Homo_sapiens	ZNF165	ENSG00000197279	zf-C2H2	7718
Homo_sapiens	ZNF169	ENSG00000175787	zf-C2H2	169841
Homo_sapiens	ZNF17	ENSG00000186272	zf-C2H2	7565
Homo_sapiens	ZNF174	ENSG00000103343	zf-C2H2	7727
Homo_sapiens	ZNF175	ENSG00000105497	zf-C2H2	7728
Homo_sapiens	ZNF177	ENSG00000188629	zf-C2H2	7730
Homo_sapiens	ZNF18	ENSG00000154957	zf-C2H2	7566
Homo_sapiens	ZNF180	ENSG00000167384	zf-C2H2	7733
Homo_sapiens	ZNF181	ENSG00000197841	zf-C2H2	339318
Homo_sapiens	ZNF182	ENSG00000147118	zf-C2H2	7569
Homo_sapiens	ZNF184	ENSG00000096654	zf-C2H2	7738
Homo_sapiens	ZNF189	ENSG00000136870	zf-C2H2	7743
Homo_sapiens	ZNF19	ENSG00000157429	zf-C2H2	7567
Homo_sapiens	ZNF195	ENSG00000005801	zf-C2H2	7748
Homo_sapiens	ZNF197	ENSG00000186448	zf-C2H2	10168
Homo_sapiens	ZNF2	ENSG00000275111	zf-C2H2	7549
Homo_sapiens	ZNF20	ENSG00000132010	zf-C2H2	7568
Homo_sapiens	ZNF200	ENSG00000010539	zf-C2H2	7752
Homo_sapiens	ZNF202	ENSG00000166261	zf-C2H2	7753
Homo_sapiens	ZNF205	ENSG00000122386	zf-C2H2	7755
Homo_sapiens	ZNF207	ENSG00000010244	Others	7756
Homo_sapiens	ZNF208	ENSG00000160321	zf-C2H2	7757
Homo_sapiens	ZNF211	ENSG00000121417	zf-C2H2	10520
Homo_sapiens	ZNF212	ENSG00000170260	zf-C2H2	7988
Homo_sapiens	ZNF213	ENSG00000085644	zf-C2H2	7760
Homo_sapiens	ZNF214	ENSG00000149050	zf-C2H2	7761
Homo_sapiens	ZNF215	ENSG00000149054	zf-C2H2	7762
Homo_sapiens	ZNF217	ENSG00000171940	zf-C2H2	7764
Homo_sapiens	ZNF219	ENSG00000165804	zf-C2H2	51222
Homo_sapiens	ZNF22	ENSG00000165512	zf-C2H2	NA
Homo_sapiens	ZNF221	ENSG00000159905	zf-C2H2	7638
Homo_sapiens	ZNF222	ENSG00000159885	zf-C2H2	7673
Homo_sapiens	ZNF223	ENSG00000178386	zf-C2H2	7766
Homo_sapiens	ZNF224	ENSG00000267680	zf-C2H2	7767
Homo_sapiens	ZNF225	ENSG00000256294	zf-C2H2	7768
Homo_sapiens	ZNF226	ENSG00000167380	zf-C2H2	7769
Homo_sapiens	ZNF227	ENSG00000131115	zf-C2H2	7770
Homo_sapiens	ZNF229	ENSG00000278318	zf-C2H2	7772
Homo_sapiens	ZNF23	ENSG00000167377	zf-C2H2	7571
Homo_sapiens	ZNF230	ENSG00000159882	zf-C2H2	7773
Homo_sapiens	ZNF232	ENSG00000167840	zf-C2H2	7775
Homo_sapiens	ZNF233	ENSG00000159915	zf-C2H2	353355
Homo_sapiens	ZNF234	ENSG00000263002	zf-C2H2	10780
Homo_sapiens	ZNF235	ENSG00000159917	zf-C2H2	9310
Homo_sapiens	ZNF236	ENSG00000130856	zf-C2H2	7776
Homo_sapiens	ZNF239	ENSG00000196793	zf-C2H2	8187
Homo_sapiens	ZNF24	ENSG00000172466	zf-C2H2	7572
Homo_sapiens	ZNF248	ENSG00000198105	zf-C2H2	57209
Homo_sapiens	ZNF25	ENSG00000175395	zf-C2H2	219749
Homo_sapiens	ZNF250	ENSG00000196150	zf-C2H2	58500
Homo_sapiens	ZNF251	ENSG00000198169	zf-C2H2	90987
Homo_sapiens	ZNF253	ENSG00000256771	zf-C2H2	56242
Homo_sapiens	ZNF254	ENSG00000213096	zf-C2H2	9534
Homo_sapiens	ZNF256	ENSG00000152454	zf-C2H2	10172
Homo_sapiens	ZNF257	ENSG00000197134	zf-C2H2	113835
Homo_sapiens	ZNF26	ENSG00000198393	zf-C2H2	7574
Homo_sapiens	ZNF260	ENSG00000254004	zf-C2H2	339324
Homo_sapiens	ZNF263	ENSG00000006194	zf-C2H2	NA
Homo_sapiens	ZNF264	ENSG00000083844	zf-C2H2	9422
Homo_sapiens	ZNF266	ENSG00000174652	zf-C2H2	10781
Homo_sapiens	ZNF267	ENSG00000185947	zf-C2H2	10308
Homo_sapiens	ZNF268	ENSG00000090612	zf-C2H2	10795
Homo_sapiens	ZNF273	ENSG00000198039	zf-C2H2	10793
Homo_sapiens	ZNF274	ENSG00000171606	zf-C2H2	10782
Homo_sapiens	ZNF275	ENSG00000063587	zf-C2H2	10838
Homo_sapiens	ZNF276	ENSG00000158805	zf-C2H2	92822
Homo_sapiens	ZNF277	ENSG00000198839	zf-C2H2	11179
Homo_sapiens	ZNF28	ENSG00000198538	zf-C2H2	7576
Homo_sapiens	ZNF280A	ENSG00000169548	Others	NA
Homo_sapiens	ZNF280B	ENSG00000275004	Others	140883
Homo_sapiens	ZNF280C	ENSG00000056277	Others	NA
Homo_sapiens	ZNF280D	ENSG00000137871	Others	54816
Homo_sapiens	ZNF281	ENSG00000162702	zf-C2H2	23528
Homo_sapiens	ZNF282	ENSG00000170265	zf-C2H2	8427
Homo_sapiens	ZNF283	ENSG00000167637	zf-C2H2	284349
Homo_sapiens	ZNF284	ENSG00000186026	zf-C2H2	342909
Homo_sapiens	ZNF285	ENSG00000267508	zf-C2H2	26974
Homo_sapiens	ZNF286A	ENSG00000187607	zf-C2H2	NA
Homo_sapiens	ZNF286A-TBC1D26	ENSG00000255104	zf-C2H2	NA
Homo_sapiens	ZNF287	ENSG00000141040	zf-C2H2	57336
Homo_sapiens	ZNF292	ENSG00000188994	zf-C2H2	23036
Homo_sapiens	ZNF296	ENSG00000170684	zf-C2H2	NA
Homo_sapiens	ZNF3	ENSG00000166526	zf-C2H2	7551
Homo_sapiens	ZNF30	ENSG00000168661	zf-C2H2	90075
Homo_sapiens	ZNF300	ENSG00000145908	zf-C2H2	91975
Homo_sapiens	ZNF302	ENSG00000089335	zf-C2H2	55900
Homo_sapiens	ZNF304	ENSG00000131845	zf-C2H2	57343
Homo_sapiens	ZNF311	ENSG00000197935	zf-C2H2	282890
Homo_sapiens	ZNF316	ENSG00000205903	zf-C2H2	100131017
Homo_sapiens	ZNF317	ENSG00000130803	zf-C2H2	57693
Homo_sapiens	ZNF318	ENSG00000171467	Others	NA
Homo_sapiens	ZNF319	ENSG00000166188	zf-C2H2	57567
Homo_sapiens	ZNF32	ENSG00000169740	zf-C2H2	7580
Homo_sapiens	ZNF320	ENSG00000182986	zf-C2H2	162967
Homo_sapiens	ZNF322	ENSG00000181315	zf-C2H2	79692
Homo_sapiens	ZNF324	ENSG00000083812	zf-C2H2	25799
Homo_sapiens	ZNF324B	ENSG00000249471	zf-C2H2	388569
Homo_sapiens	ZNF326	ENSG00000162664	Others	284695
Homo_sapiens	ZNF329	ENSG00000181894	zf-C2H2	79673
Homo_sapiens	ZNF331	ENSG00000130844	zf-C2H2	55422
Homo_sapiens	ZNF333	ENSG00000160961	zf-C2H2	84449
Homo_sapiens	ZNF334	ENSG00000198185	zf-C2H2	55713
Homo_sapiens	ZNF335	ENSG00000198026	zf-C2H2	63925
Homo_sapiens	ZNF337	ENSG00000130684	zf-C2H2	26152
Homo_sapiens	ZNF33A	ENSG00000189180	zf-C2H2	7581
Homo_sapiens	ZNF33B	ENSG00000196693	zf-C2H2	7582
Homo_sapiens	ZNF34	ENSG00000196378	zf-C2H2	80778
Homo_sapiens	ZNF341	ENSG00000131061	zf-C2H2	84905
Homo_sapiens	ZNF343	ENSG00000088876	zf-C2H2	79175
Homo_sapiens	ZNF345	ENSG00000251247	zf-C2H2	25850
Homo_sapiens	ZNF347	ENSG00000197937	zf-C2H2	84671
Homo_sapiens	ZNF35	ENSG00000169981	zf-C2H2	NA
Homo_sapiens	ZNF350	ENSG00000256683	zf-C2H2	59348
Homo_sapiens	ZNF354A	ENSG00000169131	zf-C2H2	6940
Homo_sapiens	ZNF354B	ENSG00000178338	zf-C2H2	117608
Homo_sapiens	ZNF354C	ENSG00000177932	zf-C2H2	30832
Homo_sapiens	ZNF358	ENSG00000198816	zf-C2H2	140467
Homo_sapiens	ZNF362	ENSG00000160094	zf-C2H2	149076
Homo_sapiens	ZNF366	ENSG00000178175	zf-C2H2	NA
Homo_sapiens	ZNF367	ENSG00000165244	zf-C2H2	NA
Homo_sapiens	ZNF37A	ENSG00000075407	zf-C2H2	7587
Homo_sapiens	ZNF382	ENSG00000161298	zf-C2H2	84911
Homo_sapiens	ZNF383	ENSG00000188283	zf-C2H2	163087
Homo_sapiens	ZNF384	ENSG00000126746	zf-C2H2	171017
Homo_sapiens	ZNF385A	ENSG00000161642	zf-C2H2	25946
Homo_sapiens	ZNF385B	ENSG00000144331	zf-C2H2	151126
Homo_sapiens	ZNF391	ENSG00000124613	zf-C2H2	346157
Homo_sapiens	ZNF394	ENSG00000160908	zf-C2H2	84124
Homo_sapiens	ZNF395	ENSG00000186918	Others	NA
Homo_sapiens	ZNF396	ENSG00000186496	zf-C2H2	252884
Homo_sapiens	ZNF397	ENSG00000186812	zf-C2H2	84307
Homo_sapiens	ZNF398	ENSG00000197024	zf-C2H2	57541
Homo_sapiens	ZNF404	ENSG00000176222	zf-C2H2	342908
Homo_sapiens	ZNF407	ENSG00000215421	zf-C2H2	55628
Homo_sapiens	ZNF408	ENSG00000175213	zf-C2H2	79797
Homo_sapiens	ZNF41	ENSG00000147124	zf-C2H2	7592
Homo_sapiens	ZNF410	ENSG00000119725	zf-C2H2	57862
Homo_sapiens	ZNF414	ENSG00000133250	Others	84330
Homo_sapiens	ZNF415	ENSG00000170954	zf-C2H2	55786
Homo_sapiens	ZNF416	ENSG00000083817	zf-C2H2	55659
Homo_sapiens	ZNF417	ENSG00000173480	zf-C2H2	147687
Homo_sapiens	ZNF418	ENSG00000196724	zf-C2H2	147686
Homo_sapiens	ZNF419	ENSG00000105136	zf-C2H2	79744
Homo_sapiens	ZNF420	ENSG00000197050	zf-C2H2	147923
Homo_sapiens	ZNF423	ENSG00000102935	zf-C2H2	23090
Homo_sapiens	ZNF425	ENSG00000204947	zf-C2H2	155054
Homo_sapiens	ZNF426	ENSG00000130818	zf-C2H2	79088
Homo_sapiens	ZNF429	ENSG00000197013	zf-C2H2	353088
Homo_sapiens	ZNF43	ENSG00000198521	zf-C2H2	7594
Homo_sapiens	ZNF430	ENSG00000118620	zf-C2H2	80264
Homo_sapiens	ZNF431	ENSG00000196705	zf-C2H2	170959
Homo_sapiens	ZNF432	ENSG00000256087	zf-C2H2	9668
Homo_sapiens	ZNF433	ENSG00000197647	zf-C2H2	163059
Homo_sapiens	ZNF436	ENSG00000125945	zf-C2H2	80818
Homo_sapiens	ZNF438	ENSG00000183621	zf-C2H2	220929
Homo_sapiens	ZNF439	ENSG00000171291	zf-C2H2	90594
Homo_sapiens	ZNF44	ENSG00000197857	zf-C2H2	51710
Homo_sapiens	ZNF440	ENSG00000171295	zf-C2H2	126070
Homo_sapiens	ZNF441	ENSG00000197044	zf-C2H2	126068
Homo_sapiens	ZNF442	ENSG00000198342	zf-C2H2	79973
Homo_sapiens	ZNF443	ENSG00000180855	zf-C2H2	10224
Homo_sapiens	ZNF444	ENSG00000167685	zf-C2H2	55311
Homo_sapiens	ZNF445	ENSG00000185219	zf-C2H2	353274
Homo_sapiens	ZNF446	ENSG00000083838	zf-C2H2	55663
Homo_sapiens	ZNF449	ENSG00000173275	zf-C2H2	203523
Homo_sapiens	ZNF45	ENSG00000124459	zf-C2H2	7596
Homo_sapiens	ZNF454	ENSG00000178187	zf-C2H2	285676
Homo_sapiens	ZNF460	ENSG00000197714	zf-C2H2	NA
Homo_sapiens	ZNF461	ENSG00000197808	zf-C2H2	92283
Homo_sapiens	ZNF462	ENSG00000148143	zf-C2H2	NA
Homo_sapiens	ZNF467	ENSG00000181444	zf-C2H2	168544
Homo_sapiens	ZNF468	ENSG00000204604	zf-C2H2	90333
Homo_sapiens	ZNF469	ENSG00000225614	zf-C2H2	84627
Homo_sapiens	ZNF470	ENSG00000197016	zf-C2H2	388566
Homo_sapiens	ZNF471	ENSG00000196263	zf-C2H2	57573
Homo_sapiens	ZNF473	ENSG00000142528	zf-C2H2	25888
Homo_sapiens	ZNF479	ENSG00000185177	zf-C2H2	90827
Homo_sapiens	ZNF48	ENSG00000180035	zf-C2H2	197407
Homo_sapiens	ZNF480	ENSG00000198464	zf-C2H2	147657
Homo_sapiens	ZNF483	ENSG00000173258	zf-C2H2	158399
Homo_sapiens	ZNF484	ENSG00000127081	zf-C2H2	83744
Homo_sapiens	ZNF485	ENSG00000198298	zf-C2H2	220992
Homo_sapiens	ZNF486	ENSG00000256229	zf-C2H2	90649
Homo_sapiens	ZNF487	ENSG00000243660	Others	642819
Homo_sapiens	ZNF488	ENSG00000265763	Others	118738
Homo_sapiens	ZNF490	ENSG00000188033	zf-C2H2	NA
Homo_sapiens	ZNF491	ENSG00000177599	zf-C2H2	126069
Homo_sapiens	ZNF492	ENSG00000229676	zf-C2H2	57615
Homo_sapiens	ZNF493	ENSG00000196268	zf-C2H2	284443
Homo_sapiens	ZNF496	ENSG00000162714	zf-C2H2	84838
Homo_sapiens	ZNF497	ENSG00000174586	zf-C2H2	162968
Homo_sapiens	ZNF500	ENSG00000103199	zf-C2H2	26048
Homo_sapiens	ZNF501	ENSG00000186446	zf-C2H2	115560
Homo_sapiens	ZNF502	ENSG00000196653	zf-C2H2	91392
Homo_sapiens	ZNF503	ENSG00000165655	Others	NA
Homo_sapiens	ZNF506	ENSG00000081665	zf-C2H2	440515
Homo_sapiens	ZNF507	ENSG00000168813	zf-C2H2	22847
Homo_sapiens	ZNF510	ENSG00000081386	zf-C2H2	22869
Homo_sapiens	ZNF511	ENSG00000198546	Others	NA
Homo_sapiens	ZNF512	ENSG00000243943	zf-C2H2	84450
Homo_sapiens	ZNF512B	ENSG00000196700	zf-C2H2	57473
Homo_sapiens	ZNF513	ENSG00000163795	zf-C2H2	130557
Homo_sapiens	ZNF514	ENSG00000144026	zf-C2H2	84874
Homo_sapiens	ZNF516	ENSG00000101493	zf-C2H2	9658
Homo_sapiens	ZNF517	ENSG00000197363	zf-C2H2	340385
Homo_sapiens	ZNF519	ENSG00000175322	zf-C2H2	162655
Homo_sapiens	ZNF521	ENSG00000198795	zf-C2H2	25925
Homo_sapiens	ZNF524	ENSG00000171443	zf-C2H2	NA
Homo_sapiens	ZNF525	ENSG00000203326	zf-C2H2	170958
Homo_sapiens	ZNF526	ENSG00000167625	zf-C2H2	116115
Homo_sapiens	ZNF527	ENSG00000189164	zf-C2H2	84503
Homo_sapiens	ZNF528	ENSG00000167555	zf-C2H2	84436
Homo_sapiens	ZNF529	ENSG00000186020	zf-C2H2	57711
Homo_sapiens	ZNF530	ENSG00000183647	zf-C2H2	348327
Homo_sapiens	ZNF532	ENSG00000074657	zf-C2H2	55205
Homo_sapiens	ZNF534	ENSG00000198633	zf-C2H2	147658
Homo_sapiens	ZNF536	ENSG00000198597	zf-C2H2	9745
Homo_sapiens	ZNF540	ENSG00000171817	zf-C2H2	163255
Homo_sapiens	ZNF541	ENSG00000118156	zf-C2H2	84215
Homo_sapiens	ZNF543	ENSG00000178229	zf-C2H2	NA
Homo_sapiens	ZNF544	ENSG00000198131	zf-C2H2	27300
Homo_sapiens	ZNF546	ENSG00000187187	zf-C2H2	339327
Homo_sapiens	ZNF547	ENSG00000152433	zf-C2H2	284306
Homo_sapiens	ZNF548	ENSG00000188785	zf-C2H2	147694
Homo_sapiens	ZNF549	ENSG00000121406	zf-C2H2	256051
Homo_sapiens	ZNF550	ENSG00000251369	zf-C2H2	162972
Homo_sapiens	ZNF551	ENSG00000204519	zf-C2H2	90233
Homo_sapiens	ZNF552	ENSG00000178935	zf-C2H2	79818
Homo_sapiens	ZNF554	ENSG00000172006	zf-C2H2	115196
Homo_sapiens	ZNF555	ENSG00000186300	zf-C2H2	148254
Homo_sapiens	ZNF556	ENSG00000172000	zf-C2H2	80032
Homo_sapiens	ZNF557	ENSG00000130544	zf-C2H2	79230
Homo_sapiens	ZNF558	ENSG00000167785	zf-C2H2	148156
Homo_sapiens	ZNF559	ENSG00000188321	zf-C2H2	84527
Homo_sapiens	ZNF559-ZNF177	ENSG00000270011	zf-C2H2	7730
Homo_sapiens	ZNF560	ENSG00000198028	zf-C2H2	147741
Homo_sapiens	ZNF561	ENSG00000171469	zf-C2H2	93134
Homo_sapiens	ZNF562	ENSG00000171466	zf-C2H2	54811
Homo_sapiens	ZNF563	ENSG00000188868	zf-C2H2	147837
Homo_sapiens	ZNF564	ENSG00000249709	zf-C2H2	163050
Homo_sapiens	ZNF565	ENSG00000196357	zf-C2H2	147929
Homo_sapiens	ZNF566	ENSG00000186017	zf-C2H2	84924
Homo_sapiens	ZNF567	ENSG00000189042	zf-C2H2	163081
Homo_sapiens	ZNF568	ENSG00000198453	zf-C2H2	374900
Homo_sapiens	ZNF569	ENSG00000196437	zf-C2H2	148266
Homo_sapiens	ZNF57	ENSG00000171970	zf-C2H2	126295
Homo_sapiens	ZNF570	ENSG00000171827	zf-C2H2	148268
Homo_sapiens	ZNF571	ENSG00000180479	zf-C2H2	51276
Homo_sapiens	ZNF572	ENSG00000180938	zf-C2H2	NA
Homo_sapiens	ZNF573	ENSG00000189144	zf-C2H2	126231
Homo_sapiens	ZNF574	ENSG00000105732	zf-C2H2	64763
Homo_sapiens	ZNF575	ENSG00000176472	zf-C2H2	284346
Homo_sapiens	ZNF576	ENSG00000124444	zf-C2H2	79177
Homo_sapiens	ZNF577	ENSG00000161551	zf-C2H2	84765
Homo_sapiens	ZNF578	ENSG00000258405	zf-C2H2	147660
Homo_sapiens	ZNF579	ENSG00000218891	zf-C2H2	163033
Homo_sapiens	ZNF580	ENSG00000213015	zf-C2H2	51157
Homo_sapiens	ZNF581	ENSG00000171425	zf-C2H2	51545
Homo_sapiens	ZNF582	ENSG00000018869	zf-C2H2	147948
Homo_sapiens	ZNF583	ENSG00000198440	zf-C2H2	147949
Homo_sapiens	ZNF584	ENSG00000171574	zf-C2H2	201514
Homo_sapiens	ZNF585A	ENSG00000196967	zf-C2H2	199704
Homo_sapiens	ZNF585B	ENSG00000245680	zf-C2H2	NA
Homo_sapiens	ZNF586	ENSG00000083828	zf-C2H2	54807
Homo_sapiens	ZNF587	ENSG00000198466	zf-C2H2	84914
Homo_sapiens	ZNF587B	ENSG00000269343	zf-C2H2	100293516
Homo_sapiens	ZNF589	ENSG00000164048	zf-C2H2	51385
Homo_sapiens	ZNF592	ENSG00000166716	zf-C2H2	9640
Homo_sapiens	ZNF594	ENSG00000180626	zf-C2H2	84622
Homo_sapiens	ZNF595	ENSG00000272602	zf-C2H2	152687
Homo_sapiens	ZNF596	ENSG00000172748	zf-C2H2	169270
Homo_sapiens	ZNF597	ENSG00000167981	zf-C2H2	NA
Homo_sapiens	ZNF599	ENSG00000153896	zf-C2H2	148103
Homo_sapiens	ZNF600	ENSG00000189190	zf-C2H2	162966
Homo_sapiens	ZNF605	ENSG00000196458	zf-C2H2	100289635
Homo_sapiens	ZNF606	ENSG00000166704	zf-C2H2	80095
Homo_sapiens	ZNF607	ENSG00000198182	zf-C2H2	84775
Homo_sapiens	ZNF608	ENSG00000168916	Others	57507
Homo_sapiens	ZNF609	ENSG00000180357	Others	23060
Homo_sapiens	ZNF610	ENSG00000167554	zf-C2H2	162963
Homo_sapiens	ZNF611	ENSG00000213020	zf-C2H2	81856
Homo_sapiens	ZNF613	ENSG00000176024	zf-C2H2	79898
Homo_sapiens	ZNF614	ENSG00000142556	zf-C2H2	80110
Homo_sapiens	ZNF615	ENSG00000197619	zf-C2H2	284370
Homo_sapiens	ZNF616	ENSG00000204611	zf-C2H2	NA
Homo_sapiens	ZNF618	ENSG00000157657	zf-C2H2	114991
Homo_sapiens	ZNF619	ENSG00000177873	zf-C2H2	285267
Homo_sapiens	ZNF620	ENSG00000177842	zf-C2H2	253639
Homo_sapiens	ZNF621	ENSG00000172888	zf-C2H2	285268
Homo_sapiens	ZNF622	ENSG00000173545	zf-C2H2	NA
Homo_sapiens	ZNF623	ENSG00000183309	zf-C2H2	9831
Homo_sapiens	ZNF624	ENSG00000197566	zf-C2H2	57547
Homo_sapiens	ZNF625	ENSG00000257591	zf-C2H2	90589
Homo_sapiens	ZNF626	ENSG00000188171	zf-C2H2	199777
Homo_sapiens	ZNF627	ENSG00000198551	zf-C2H2	199692
Homo_sapiens	ZNF628	ENSG00000197483	zf-C2H2	89887
Homo_sapiens	ZNF629	ENSG00000102870	zf-C2H2	23361
Homo_sapiens	ZNF630	ENSG00000221994	zf-C2H2	57232
Homo_sapiens	ZNF639	ENSG00000121864	zf-C2H2	51193
Homo_sapiens	ZNF641	ENSG00000167528	zf-C2H2	121274
Homo_sapiens	ZNF646	ENSG00000167395	zf-C2H2	9726
Homo_sapiens	ZNF648	ENSG00000179930	zf-C2H2	127665
Homo_sapiens	ZNF649	ENSG00000198093	zf-C2H2	NA
Homo_sapiens	ZNF652	ENSG00000198740	zf-C2H2	22834
Homo_sapiens	ZNF653	ENSG00000161914	zf-C2H2	NA
Homo_sapiens	ZNF654	ENSG00000175105	zf-C2H2	55279
Homo_sapiens	ZNF655	ENSG00000197343	zf-C2H2	79027
Homo_sapiens	ZNF658	ENSG00000274349	zf-C2H2	26149
Homo_sapiens	ZNF66	ENSG00000160229	zf-C2H2	7617
Homo_sapiens	ZNF660	ENSG00000144792	zf-C2H2	NA
Homo_sapiens	ZNF662	ENSG00000182983	zf-C2H2	389114
Homo_sapiens	ZNF664	ENSG00000179195	zf-C2H2	144348
Homo_sapiens	ZNF665	ENSG00000197497	zf-C2H2	79788
Homo_sapiens	ZNF667	ENSG00000198046	zf-C2H2	63934
Homo_sapiens	ZNF668	ENSG00000167394	zf-C2H2	79759
Homo_sapiens	ZNF669	ENSG00000188295	zf-C2H2	79862
Homo_sapiens	ZNF670	ENSG00000277462	zf-C2H2	93474
Homo_sapiens	ZNF671	ENSG00000083814	zf-C2H2	79891
Homo_sapiens	ZNF672	ENSG00000171161	zf-C2H2	79894
Homo_sapiens	ZNF674	ENSG00000251192	zf-C2H2	641339
Homo_sapiens	ZNF675	ENSG00000197372	zf-C2H2	171392
Homo_sapiens	ZNF676	ENSG00000196109	zf-C2H2	163223
Homo_sapiens	ZNF677	ENSG00000197928	zf-C2H2	342926
Homo_sapiens	ZNF678	ENSG00000181450	zf-C2H2	339500
Homo_sapiens	ZNF679	ENSG00000197123	zf-C2H2	168417
Homo_sapiens	ZNF680	ENSG00000173041	zf-C2H2	340252
Homo_sapiens	ZNF681	ENSG00000196172	zf-C2H2	NA
Homo_sapiens	ZNF682	ENSG00000197124	zf-C2H2	91120
Homo_sapiens	ZNF683	ENSG00000176083	zf-C2H2	257101
Homo_sapiens	ZNF684	ENSG00000117010	zf-C2H2	127396
Homo_sapiens	ZNF687	ENSG00000143373	zf-C2H2	57592
Homo_sapiens	ZNF688	ENSG00000229809	zf-C2H2	146542
Homo_sapiens	ZNF689	ENSG00000156853	zf-C2H2	115509
Homo_sapiens	ZNF69	ENSG00000198429	zf-C2H2	7620
Homo_sapiens	ZNF691	ENSG00000164011	zf-C2H2	51058
Homo_sapiens	ZNF692	ENSG00000171163	zf-C2H2	55657
Homo_sapiens	ZNF695	ENSG00000197472	zf-C2H2	57116
Homo_sapiens	ZNF696	ENSG00000185730	zf-C2H2	79943
Homo_sapiens	ZNF697	ENSG00000143067	zf-C2H2	90874
Homo_sapiens	ZNF699	ENSG00000196110	zf-C2H2	374879
Homo_sapiens	ZNF7	ENSG00000147789	zf-C2H2	7553
Homo_sapiens	ZNF70	ENSG00000187792	zf-C2H2	NA
Homo_sapiens	ZNF700	ENSG00000196757	zf-C2H2	90592
Homo_sapiens	ZNF701	ENSG00000167562	zf-C2H2	55762
Homo_sapiens	ZNF704	ENSG00000164684	Others	619279
Homo_sapiens	ZNF705A	ENSG00000196946	zf-C2H2	440077
Homo_sapiens	ZNF705B	ENSG00000215356	zf-C2H2	100132396
Homo_sapiens	ZNF705D	ENSG00000215343	zf-C2H2	728957
Homo_sapiens	ZNF705E	ENSG00000214534	zf-C2H2	100131539
Homo_sapiens	ZNF705G	ENSG00000215372	zf-C2H2	100131980
Homo_sapiens	ZNF706	ENSG00000120963	Others	51123
Homo_sapiens	ZNF707	ENSG00000181135	zf-C2H2	286075
Homo_sapiens	ZNF708	ENSG00000182141	zf-C2H2	7562
Homo_sapiens	ZNF709	ENSG00000242852	zf-C2H2	163051
Homo_sapiens	ZNF71	ENSG00000197951	zf-C2H2	58491
Homo_sapiens	ZNF710	ENSG00000140548	zf-C2H2	NA
Homo_sapiens	ZNF711	ENSG00000147180	zf-C2H2	7552
Homo_sapiens	ZNF713	ENSG00000178665	zf-C2H2	349075
Homo_sapiens	ZNF714	ENSG00000160352	zf-C2H2	148206
Homo_sapiens	ZNF716	ENSG00000182111	zf-C2H2	441234
Homo_sapiens	ZNF717	ENSG00000227124	zf-C2H2	100131827
Homo_sapiens	ZNF718	ENSG00000250312	zf-C2H2	255403
Homo_sapiens	ZNF720	ENSG00000197302	zf-C2H2	124411
Homo_sapiens	ZNF721	ENSG00000182903	zf-C2H2	170960
Homo_sapiens	ZNF722P	ENSG00000241149	zf-C2H2	NA
Homo_sapiens	ZNF723	ENSG00000268696	zf-C2H2	646864
Homo_sapiens	ZNF724	ENSG00000196081	zf-C2H2	440519
Homo_sapiens	ZNF726	ENSG00000213967	zf-C2H2	730087
Homo_sapiens	ZNF727	ENSG00000214652	zf-C2H2	442319
Homo_sapiens	ZNF728	ENSG00000269067	zf-C2H2	388523
Homo_sapiens	ZNF729	ENSG00000196350	zf-C2H2	100287226
Homo_sapiens	ZNF730	ENSG00000183850	zf-C2H2	100129543
Homo_sapiens	ZNF732	ENSG00000186777	zf-C2H2	654254
Homo_sapiens	ZNF735	ENSG00000223614	zf-C2H2	730291
Homo_sapiens	ZNF736	ENSG00000234444	zf-C2H2	728927
Homo_sapiens	ZNF737	ENSG00000237440	zf-C2H2	100129842
Homo_sapiens	ZNF738	ENSG00000172687	zf-C2H2	148203
Homo_sapiens	ZNF74	ENSG00000185252	zf-C2H2	7625
Homo_sapiens	ZNF740	ENSG00000139651	zf-C2H2	283337
Homo_sapiens	ZNF746	ENSG00000181220	zf-C2H2	155061
Homo_sapiens	ZNF747	ENSG00000169955	zf-C2H2	65988
Homo_sapiens	ZNF749	ENSG00000186230	zf-C2H2	388567
Homo_sapiens	ZNF750	ENSG00000141579	Others	79755
Homo_sapiens	ZNF75A	ENSG00000162086	zf-C2H2	7627
Homo_sapiens	ZNF75D	ENSG00000186376	zf-C2H2	NA
Homo_sapiens	ZNF76	ENSG00000065029	zf-C2H2	7629
Homo_sapiens	ZNF761	ENSG00000160336	zf-C2H2	388561
Homo_sapiens	ZNF763	ENSG00000197054	zf-C2H2	284390
Homo_sapiens	ZNF764	ENSG00000169951	zf-C2H2	92595
Homo_sapiens	ZNF765	ENSG00000196417	zf-C2H2	91661
Homo_sapiens	ZNF766	ENSG00000196214	zf-C2H2	90321
Homo_sapiens	ZNF768	ENSG00000169957	zf-C2H2	79724
Homo_sapiens	ZNF77	ENSG00000175691	zf-C2H2	58492
Homo_sapiens	ZNF770	ENSG00000198146	zf-C2H2	54989
Homo_sapiens	ZNF771	ENSG00000179965	zf-C2H2	51333
Homo_sapiens	ZNF772	ENSG00000197128	zf-C2H2	400720
Homo_sapiens	ZNF773	ENSG00000152439	zf-C2H2	374928
Homo_sapiens	ZNF774	ENSG00000196391	zf-C2H2	342132
Homo_sapiens	ZNF775	ENSG00000196456	zf-C2H2	NA
Homo_sapiens	ZNF776	ENSG00000152443	zf-C2H2	284309
Homo_sapiens	ZNF777	ENSG00000196453	zf-C2H2	27153
Homo_sapiens	ZNF778	ENSG00000170100	zf-C2H2	197320
Homo_sapiens	ZNF780A	ENSG00000197782	zf-C2H2	284323
Homo_sapiens	ZNF780B	ENSG00000128000	zf-C2H2	163131
Homo_sapiens	ZNF781	ENSG00000196381	zf-C2H2	163115
Homo_sapiens	ZNF782	ENSG00000196597	zf-C2H2	158431
Homo_sapiens	ZNF783	ENSG00000204946	zf-C2H2	100289678
Homo_sapiens	ZNF784	ENSG00000179922	zf-C2H2	147808
Homo_sapiens	ZNF785	ENSG00000197162	zf-C2H2	146540
Homo_sapiens	ZNF786	ENSG00000197362	zf-C2H2	136051
Homo_sapiens	ZNF787	ENSG00000142409	zf-C2H2	126208
Homo_sapiens	ZNF789	ENSG00000198556	zf-C2H2	285989
Homo_sapiens	ZNF79	ENSG00000196152	zf-C2H2	7633
Homo_sapiens	ZNF790	ENSG00000197863	zf-C2H2	388536
Homo_sapiens	ZNF791	ENSG00000173875	zf-C2H2	163049
Homo_sapiens	ZNF792	ENSG00000180884	zf-C2H2	126375
Homo_sapiens	ZNF793	ENSG00000188227	zf-C2H2	390927
Homo_sapiens	ZNF799	ENSG00000196466	zf-C2H2	90576
Homo_sapiens	ZNF8	ENSG00000278129	zf-C2H2	NA
Homo_sapiens	ZNF80	ENSG00000174255	zf-C2H2	7634
Homo_sapiens	ZNF800	ENSG00000048405	zf-C2H2	168850
Homo_sapiens	ZNF805	ENSG00000204524	zf-C2H2	390980
Homo_sapiens	ZNF808	ENSG00000198482	zf-C2H2	388558
Homo_sapiens	ZNF81	ENSG00000197779	zf-C2H2	347344
Homo_sapiens	ZNF813	ENSG00000198346	zf-C2H2	126017
Homo_sapiens	ZNF814	ENSG00000204514	zf-C2H2	730051
Homo_sapiens	ZNF816	ENSG00000180257	zf-C2H2	125893
Homo_sapiens	ZNF821	ENSG00000102984	zf-C2H2	55565
Homo_sapiens	ZNF823	ENSG00000197933	zf-C2H2	55552
Homo_sapiens	ZNF827	ENSG00000151612	zf-C2H2	152485
Homo_sapiens	ZNF829	ENSG00000185869	zf-C2H2	374899
Homo_sapiens	ZNF83	ENSG00000167766	zf-C2H2	55769
Homo_sapiens	ZNF831	ENSG00000124203	zf-C2H2	128611
Homo_sapiens	ZNF835	ENSG00000127903	zf-C2H2	90485
Homo_sapiens	ZNF836	ENSG00000196267	zf-C2H2	162962
Homo_sapiens	ZNF837	ENSG00000152475	zf-C2H2	116412
Homo_sapiens	ZNF84	ENSG00000198040	zf-C2H2	7637
Homo_sapiens	ZNF841	ENSG00000197608	zf-C2H2	284371
Homo_sapiens	ZNF844	ENSG00000223547	zf-C2H2	NA
Homo_sapiens	ZNF845	ENSG00000213799	zf-C2H2	91664
Homo_sapiens	ZNF846	ENSG00000196605	zf-C2H2	162993
Homo_sapiens	ZNF85	ENSG00000105750	zf-C2H2	7639
Homo_sapiens	ZNF850	ENSG00000267041	zf-C2H2	342892
Homo_sapiens	ZNF852	ENSG00000178917	zf-C2H2	NA
Homo_sapiens	ZNF853	ENSG00000236609	zf-C2H2	54753
Homo_sapiens	ZNF860	ENSG00000197385	zf-C2H2	344787
Homo_sapiens	ZNF865	ENSG00000261221	zf-C2H2	100507290
Homo_sapiens	ZNF875	ENSG00000181666	zf-C2H2	284459
Homo_sapiens	ZNF878	ENSG00000257446	zf-C2H2	729747
Homo_sapiens	ZNF879	ENSG00000234284	zf-C2H2	345462
Homo_sapiens	ZNF880	ENSG00000221923	zf-C2H2	400713
Homo_sapiens	ZNF888	ENSG00000213793	zf-C2H2	388559
Homo_sapiens	ZNF891	ENSG00000214029	zf-C2H2	101060200
Homo_sapiens	ZNF90	ENSG00000213988	zf-C2H2	7643
Homo_sapiens	ZNF91	ENSG00000167232	zf-C2H2	7644
Homo_sapiens	ZNF92	ENSG00000146757	zf-C2H2	168374
Homo_sapiens	ZNF93	ENSG00000184635	zf-C2H2	81931
Homo_sapiens	ZNF98	ENSG00000197360	zf-C2H2	148198
Homo_sapiens	ZNF99	ENSG00000213973	zf-C2H2	7652
Homo_sapiens	ZNFX1	ENSG00000124201	Others	NA
Homo_sapiens	ZSCAN1	ENSG00000152467	zf-C2H2	284312
Homo_sapiens	ZSCAN10	ENSG00000130182	zf-C2H2	84891
Homo_sapiens	ZSCAN12	ENSG00000158691	zf-C2H2	9753
Homo_sapiens	ZSCAN16	ENSG00000196812	zf-C2H2	80345
Homo_sapiens	ZSCAN18	ENSG00000121413	zf-C2H2	65982
Homo_sapiens	ZSCAN2	ENSG00000176371	zf-C2H2	54993
Homo_sapiens	ZSCAN20	ENSG00000121903	zf-C2H2	7579
Homo_sapiens	ZSCAN21	ENSG00000166529	zf-C2H2	7589
Homo_sapiens	ZSCAN22	ENSG00000182318	zf-C2H2	342945
Homo_sapiens	ZSCAN23	ENSG00000187987	zf-C2H2	222696
Homo_sapiens	ZSCAN25	ENSG00000197037	zf-C2H2	221785
Homo_sapiens	ZSCAN26	ENSG00000197062	zf-C2H2	7741
Homo_sapiens	ZSCAN29	ENSG00000140265	zf-C2H2	146050
Homo_sapiens	ZSCAN30	ENSG00000186814	zf-C2H2	100101467
Homo_sapiens	ZSCAN31	ENSG00000235109	zf-C2H2	64288
Homo_sapiens	ZSCAN32	ENSG00000140987	zf-C2H2	54925
Homo_sapiens	ZSCAN4	ENSG00000180532	zf-C2H2	201516
Homo_sapiens	ZSCAN5A	ENSG00000131848	zf-C2H2	79149
Homo_sapiens	ZSCAN5B	ENSG00000197213	zf-C2H2	342933
Homo_sapiens	ZSCAN5C	ENSG00000204532	zf-C2H2	NA
Homo_sapiens	ZSCAN9	ENSG00000137185	zf-C2H2	7746
Homo_sapiens	ZXDA	ENSG00000198205	zf-C2H2	7789
Homo_sapiens	ZXDB	ENSG00000198455	zf-C2H2	158586
Homo_sapiens	ZXDC	ENSG00000070476	zf-C2H2	79364
Homo_sapiens	ZZZ3	ENSG00000036549	MYB	26009

## Sheet: Table S9
Table S9 E3 ubiquitin ligases targeting ZBTB48 predicted by UbiBroswer
E3	E3 GENE	SUB	SUBGENE	HOMO	PFAM	GO	NET	MOTIF	SCORE
Q12933	TRAF2	P10074	ZBTB48	1	2.47	1.25	1.44	2.8	0.749
Q86TM6	SYVN1	P10074	ZBTB48	1	1	1.25	1	8.67	0.738
Q96PU5	NEDD4L	P10074	ZBTB48	1	2.47	1.27	1	2.8	0.72
P35226	BMI1	P10074	ZBTB48	1	2.47	1	1	3.41	0.716
Q00987	MDM2	P10074	ZBTB48	1	1	2.88	1	2.8	0.712
Q9HCE7	SMURF1	P10074	ZBTB48	1	2.47	2.88	1	1.06	0.706
Q7Z6J0	SH3RF1	P10074	ZBTB48	1	2.47	1.25	1	2.12	0.693
Q9Y297	BTRC	P10074	ZBTB48	1	3.18	1.25	1.44	1.06	0.686
Q9HAU4	SMURF2	P10074	ZBTB48	1	2.47	1.78	1.29	1.06	0.685
P38398	BRCA1	P10074	ZBTB48	1	2.47	1.51	1.29	1	0.664
Q8TBB1	LNX1	P10074	ZBTB48	1	2.47	1.13	1.87	1	0.647
P22681	CBL	P10074	ZBTB48	1	2.47	1.51	1	1.06	0.645
Q5XUX0	FBXO31	P10074	ZBTB48	1	1.73	1	1	2.12	0.637
Q76N89	HECW1	P10074	ZBTB48	1	2.47	1.13	1.29	1	0.636
Q8N448	LNX2	P10074	ZBTB48	1	2.47	1.13	1.29	1	0.636
Q9UKB1	FBXW11	P10074	ZBTB48	1	3.18	1.13	1	1	0.635
Q14258	TRIM25	P10074	ZBTB48	1	1	1.25	1	2.8	0.633
Q5VTR2	RNF20	P10074	ZBTB48	1	2.47	1.27	1	1.06	0.628
Q96AX9	MIB2	P10074	ZBTB48	1	1	1.13	1	2.8	0.623
Q8WY64	MYLIP	P10074	ZBTB48	1	1	1.13	1	2.8	0.623
Q13064	MKRN3	P10074	ZBTB48	1	2.47	1.25	1	1	0.62
P14373	TRIM27	P10074	ZBTB48	1	2.47	1.25	1	1	0.62
Q9BSM1	PCGF1	P10074	ZBTB48	1	2.47	1.25	1	1	0.62
Q9NS91	RAD18	P10074	ZBTB48	1	2.47	1.25	1	1	0.62
Q96C24	SYTL4	P10074	ZBTB48	1	2.47	1.25	1	1	0.62
O75150	RNF40	P10074	ZBTB48	1	2.47	1.25	1	1	0.62
P19474	TRIM21	P10074	ZBTB48	1	2.47	1.25	1	1	0.62
P35227	PCGF2	P10074	ZBTB48	1	2.47	1.25	1	1	0.62
Q06587	RING1	P10074	ZBTB48	1	2.47	1.25	1	1	0.62
Q96J02	ITCH	P10074	ZBTB48	1	2.47	1.13	1	1.06	0.616
Q9UHC7	MKRN1	P10074	ZBTB48	1	2.47	1.13	1	1.06	0.616
Q9NS56	TOPORS	P10074	ZBTB48	1	2.47	1.13	1	1.06	0.616
Q9UNE7	STUB1	P10074	ZBTB48	1	1	2.88	1	1	0.613
Q9P2P5	HECW2	P10074	ZBTB48	1	2.47	1.13	1	1	0.61
Q8WVD3	RNF138	P10074	ZBTB48	1	2.47	1.13	1	1	0.61
Q9UH77	KLHL3	P10074	ZBTB48	1	1	1	1	2.8	0.61
Q9H4P4	RNF41	P10074	ZBTB48	1	2.47	1.13	1	1	0.61
Q9H0M0	WWP1	P10074	ZBTB48	1	2.47	1.13	1	1	0.61
Q9C026	TRIM9	P10074	ZBTB48	1	2.47	1.13	1	1	0.61
Q9BYE7	PCGF6	P10074	ZBTB48	1	2.47	1.13	1	1	0.61
Q9BUZ4	TRAF4	P10074	ZBTB48	1	2.47	1.13	1	1	0.61
Q96Q27	ASB2	P10074	ZBTB48	1	1	1	1	2.8	0.61
Q96JY6	PDLIM2	P10074	ZBTB48	1	1	1	1	2.8	0.61
Q86YJ5	2023-03-09	P10074	ZBTB48	1	1	1	1	2.8	0.61
P15918	RAG1	P10074	ZBTB48	1	2.47	1.13	1	1	0.61
O75382	TRIM3	P10074	ZBTB48	1	2.47	1.13	1	1	0.61
Q15386	UBE3C	P10074	ZBTB48	1	1	1.25	1	2.12	0.604
P40337	VHL	P10074	ZBTB48	1	1	1.25	1	2.12	0.604
Q9UM11	FZR1	P10074	ZBTB48	1	1	1.25	1	2.12	0.604
O95714	HERC2	P10074	ZBTB48	1	1	1.25	1	2.12	0.604

## Sheet: Table S10
Table S10 Potential binding sites for TFs to HSPB1 promoter by AnimalTFDB
TF	Query	Start	Stop	Strand	Score	Pvalue	Qvalue	Mached Sequence
ZNF496	NC_000007.14:76300673-76302772	1519	1548	-	40.6224	1.33e-14	2.7e-11	ATCTCACCACTGCACTCCAGCCTAGGCAAC
ZNF496	NC_000007.14:76300673-76302772	887	916	-	38.2347	4.32e-14	5.87e-11	ATCTCACCACTGTACTCCAGCCTGGGTGAC
ZNF496	NC_000007.14:76300673-76302772	1215	1244	-	34.8265	1.57e-13	1.6e-10	ATTGCACCACTGCACTTCAGCCTGGGCTAC
ZNF121	NC_000007.14:76300673-76302772	1373	1392	-	32.7636	3.94e-12	1.21e-08	CTGGGCAACATAGTGAGACC
ZNF770	NC_000007.14:76300673-76302772	404	425	-	30.1061	4.99e-12	1.81e-08	AGGAGGCTGAGGTGGGAGGAGC
ZNF121	NC_000007.14:76300673-76302772	494	513	-	32.0455	6.56e-12	1.21e-08	CTGGGCAACACAGTGAGACC
ZNF770	NC_000007.14:76300673-76302772	954	975	-	28.9697	2.29e-11	4.14e-08	GGGAGGCTGAGGCAGGAGAATT
ZNF287	NC_000007.14:76300673-76302772	836	868	+	30.0531	3.21e-11	1.29e-07	GATTGCTTTTTTCTTTTTTCTTTTTTTTTTTTT
ZNF33A	NC_000007.14:76300673-76302772	1433	1454	-	32.1122	3.48e-11	1.3e-07	ATCTCAGCACTTTGGGAGGCCA
ZNF121	NC_000007.14:76300673-76302772	491	514	-	26.4495	1.26e-10	4.55e-07	CCTGGGCAACACAGTGAGACCCCA
ZNF287	NC_000007.14:76300673-76302772	834	866	+	28.5841	1.27e-10	2.55e-07	TAGATTGCTTTTTTCTTTTTTCTTTTTTTTTTT
ZNF235	NC_000007.14:76300673-76302772	836	865	+	26.1386	2.21e-10	5.99e-07	GATTGCTTTTTTCTTTTTTCTTTTTTTTTT
ZNF770	NC_000007.14:76300673-76302772	133	154	+	26.7727	2.83e-10	3.42e-07	AGGAGGCTGAGGCAGAAGAATC
ZNF235	NC_000007.14:76300673-76302772	837	866	+	25.8911	2.96e-10	5.99e-07	ATTGCTTTTTTCTTTTTTCTTTTTTTTTTT
ZNF287	NC_000007.14:76300673-76302772	837	869	+	27.3186	3.84e-10	5.14e-07	ATTGCTTTTTTCTTTTTTCTTTTTTTTTTTTTG
ZNF770	NC_000007.14:76300673-76302772	1089	1110	-	26.3636	4.33e-10	3.92e-07	GGGAGACCGAGGTGGGAGGATC
ZNF787	NC_000007.14:76300673-76302772	712	726	-	25.602	6.44e-10	2.68e-06	TGCCTCAGTTTCCCC
ZNF770	NC_000007.14:76300673-76302772	541	562	-	25.6667	8.66e-10	6.28e-07	GGGAGGCTGATGTGGGAGGATT
ZNF33A	NC_000007.14:76300673-76302772	1102	1123	-	25.8878	9.52e-10	1.78e-06	ATCCCAGCACTTTGGGAGACCG
ZNF787	NC_000007.14:76300673-76302772	712	726	-	24.1122	1.43e-09	5.64e-06	TGCCTCAGTTTCCCC
ZNF287	NC_000007.14:76300673-76302772	835	867	+	25.708	1.44e-09	1.45e-06	AGATTGCTTTTTTCTTTTTTCTTTTTTTTTTTT
ZNF33A	NC_000007.14:76300673-76302772	554	575	-	24.9694	1.5e-09	1.86e-06	ATCTTAGCACTTTGGGAGGCTG
ZNF770	NC_000007.14:76300673-76302772	1420	1441	-	25.0606	1.55e-09	9.33e-07	GGGAGGCCAAGGCAGAAGGGTC
ZNF487	NC_000007.14:76300673-76302772	841	869	-	25.4	2.24e-09	9.11e-06	CAAAAAAAAAAAAAGAAAAAAGAAAAAAG
ZNF460	NC_000007.14:76300673-76302772	963	978	+	25.4045	2.41e-09	8.32e-06	GCCTCAGCCTCCCCAG
ZNF770	NC_000007.14:76300673-76302772	1282	1303	-	24.4848	2.63e-09	1.36e-06	CAGAGGCTGAAGCAGGAGGATC
ZNF496	NC_000007.14:76300673-76302772	338	367	-	4.63265	2.66e-09	2.17e-06	ATGGTGCCACTGCACTCCAGTCCGCATGAC
ZNF287	NC_000007.14:76300673-76302772	838	870	+	24.5487	3.54e-09	2.85e-06	TTGCTTTTTTCTTTTTTCTTTTTTTTTTTTTGA
ZNF235	NC_000007.14:76300673-76302772	838	867	+	22.8713	7.15e-09	9.63e-06	TTGCTTTTTTCTTTTTTCTTTTTTTTTTTT
ZNF487	NC_000007.14:76300673-76302772	842	870	-	22.86	7.27e-09	1.48e-05	TCAAAAAAAAAAAAAGAAAAAAGAAAAAA
Nhlh1	NC_000007.14:76300673-76302772	2075	2094	-	23.561	8.08e-09	3.08e-05	GGGGTCCCAGCTGGGGCCCC
PAX5	NC_000007.14:76300673-76302772	211	231	+	22.056	8.66e-09	3.12e-05	GCCTGGGCGACAGAGGGAGAC
ZNF121	NC_000007.14:76300673-76302772	213	232	+	23.3909	8.8e-09	1.08e-05	CTGGGCGACAGAGGGAGACT
ZNF35	NC_000007.14:76300673-76302772	837	866	+	21.646	1.06e-08	4.31e-05	ATTGCTTTTTTCTTTTTTCTTTTTTTTTTT
Sp5	NC_000007.14:76300673-76302772	1875	1898	+	22.2121	1.17e-08	4.4e-05	GGGGGAGGAGTGCATGGGGAGGGG
Rara	NC_000007.14:76300673-76302772	26	45	+	22.7909	1.17e-08	4.66e-05	AGGTCAGGAGTTCAAGACCA
ZNF487	NC_000007.14:76300673-76302772	838	866	-	21.63	1.22e-08	1.66e-05	AAAAAAAAAAAGAAAAAAGAAAAAAGCAA
ZNF287	NC_000007.14:76300673-76302772	841	873	+	22.6372	1.43e-08	9.56e-06	CTTTTTTCTTTTTTCTTTTTTTTTTTTTGAGAT
ZNF235	NC_000007.14:76300673-76302772	840	869	+	22.1188	1.44e-08	1.45e-05	GCTTTTTTCTTTTTTCTTTTTTTTTTTTTG
ZNF460	NC_000007.14:76300673-76302772	130	145	-	22.9326	1.54e-08	2.67e-05	GCCTCAGCCTCCTGAG
PRDM6	NC_000007.14:76300673-76302772	848	868	+	20.9029	1.62e-08	4.09e-05	CTTTTTTCTTTTTTTTTTTTT
Rxra	NC_000007.14:76300673-76302772	25	45	+	21.0211	1.77e-08	6.91e-05	GAGGTCAGGAGTTCAAGACCA
ZNF121	NC_000007.14:76300673-76302772	1204	1223	-	22.0818	2.11e-08	1.95e-05	CTGGGCTACAGAGCAAAACC
PRDM6	NC_000007.14:76300673-76302772	841	861	+	20.6699	2.15e-08	4.09e-05	CTTTTTTCTTTTTTCTTTTTT
ZNF181	NC_000007.14:76300673-76302772	120	143	+	21.7182	2.41e-08	9.87e-05	GTCCCAGCTACTCAGGAGGCTGAG
ZNF487	NC_000007.14:76300673-76302772	839	867	-	19.6	2.77e-08	2.82e-05	AAAAAAAAAAAAGAAAAAAGAAAAAAGCA
PRDM6	NC_000007.14:76300673-76302772	843	863	+	20.3883	3.01e-08	4.09e-05	TTTTTCTTTTTTCTTTTTTTT
ZNF287	NC_000007.14:76300673-76302772	832	864	+	21.4779	3.17e-08	1.82e-05	ACTAGATTGCTTTTTTCTTTTTTCTTTTTTTTT
ZNF443	NC_000007.14:76300673-76302772	119	139	-	21.5946	3.4e-08	0.000137	GCCTCCTGAGTAGCTGGGACT
PAX5	NC_000007.14:76300673-76302772	495	515	-	20.656	3.42e-08	6.16e-05	GCCTGGGCAACACAGTGAGAC
KLF10	NC_000007.14:76300673-76302772	1850	1864	+	19.9796	3.91e-08	0.000147	GCCCCGCCCACGGCC
ZNF287	NC_000007.14:76300673-76302772	833	865	+	21.0442	4.24e-08	2.13e-05	CTAGATTGCTTTTTTCTTTTTTCTTTTTTTTTT
ZNF460	NC_000007.14:76300673-76302772	413	428	+	21.3371	4.63e-08	5.33e-05	ACCTCAGCCTCCTGAG
ZNF530	NC_000007.14:76300673-76302772	1886	1903	+	21.051	5.36e-08	0.000195	GCATGGGGAGGGGCGGCC
SOX9	NC_000007.14:76300673-76302772	288	304	-	18.898	5.49e-08	0.000229	AAACAATTACCGTGTTT
Rxrg	NC_000007.14:76300673-76302772	24	45	+	20.6857	6e-08	0.000241	TGAGGTCAGGAGTTCAAGACCA
Sp2	NC_000007.14:76300673-76302772	1844	1865	-	20.2927	6.09e-08	0.000194	GGGCCGTGGGCGGGGCGAAGAG
SP2	NC_000007.14:76300673-76302772	1844	1865	-	20.2927	6.09e-08	0.000194	GGGCCGTGGGCGGGGCGAAGAG
PRDM6	NC_000007.14:76300673-76302772	844	864	+	19.7282	6.34e-08	6.46e-05	TTTTCTTTTTTCTTTTTTTTT
PAX5	NC_000007.14:76300673-76302772	1374	1394	-	19.952	6.52e-08	7.83e-05	GTCTGGGCAACATAGTGAGAC
ZNF443	NC_000007.14:76300673-76302772	1104	1124	+	20.6306	6.6e-08	0.000137	GTCTCCCAAAGTGCTGGGATT
ZNF235	NC_000007.14:76300673-76302772	241	270	-	20.2772	7.05e-08	5.7e-05	TGTTTTATTTATTTATTTATTTATTTATTT
ZNF341	NC_000007.14:76300673-76302772	404	425	-	19.4553	7.68e-08	0.000274	AGGAGGCTGAGGTGGGAGGAGC
AR	NC_000007.14:76300673-76302772	300	317	+	18.6953	7.88e-08	0.000326	TGTTTTTGTTTGTTTGTT
ZNF571	NC_000007.14:76300673-76302772	961	975	+	20.4954	8.1e-08	0.000254	CTGCCTCAGCCTCCC
MAZ	NC_000007.14:76300673-76302772	1890	1900	-	18.3061	9.31e-08	0.000327	CGCCCCTCCCC
ZNF135	NC_000007.14:76300673-76302772	382	395	+	20.5306	9.5e-08	0.00037	CCTCGACCTCCTTG
ZNF287	NC_000007.14:76300673-76302772	839	871	+	19.7699	9.67e-08	4.32e-05	TGCTTTTTTCTTTTTTCTTTTTTTTTTTTTGAG
NHLH2	NC_000007.14:76300673-76302772	2076	2093	-	20.2347	1.03e-07	0.000266	GGGTCCCAGCTGGGGCCC
ZNF121	NC_000007.14:76300673-76302772	1042	1061	-	19.5818	1.03e-07	7.52e-05	CTGGCCAACATGGTGAAACC
Sp3	NC_000007.14:76300673-76302772	1845	1864	-	19.0642	1.04e-07	0.000365	GGCCGTGGGCGGGGCGAAGA
SP3	NC_000007.14:76300673-76302772	1845	1864	-	19.0642	1.04e-07	0.000366	GGCCGTGGGCGGGGCGAAGA
ZNF235	NC_000007.14:76300673-76302772	245	274	-	19.6931	1.13e-07	6.83e-05	TCTATGTTTTATTTATTTATTTATTTATTT
ZNF235	NC_000007.14:76300673-76302772	841	870	+	19.6337	1.18e-07	6.83e-05	CTTTTTTCTTTTTTCTTTTTTTTTTTTTGA
ZNF121	NC_000007.14:76300673-76302772	876	895	-	19.2909	1.22e-07	7.52e-05	CTGGGTGACAGAGTGAGACT
ZNF181	NC_000007.14:76300673-76302772	965	988	-	19.7727	1.23e-07	0.000252	ATCGCAGCTGCTGGGGAGGCTGAG
ZNF530	NC_000007.14:76300673-76302772	1886	1903	-	19.949	1.25e-07	0.000465	GGCCGCCCCTCCCCATGC
SOX8	NC_000007.14:76300673-76302772	289	303	-	16.9388	1.28e-07	0.000533	AACAATTACCGTGTT
NHLH2	NC_000007.14:76300673-76302772	2076	2093	+	19.8367	1.35e-07	0.000266	GGGCCCCAGCTGGGACCC
SP4	NC_000007.14:76300673-76302772	1846	1865	-	18.7097	1.43e-07	0.000536	GGGCCGTGGGCGGGGCGAAG
ZNF235	NC_000007.14:76300673-76302772	830	859	+	19.2178	1.64e-07	7.88e-05	TTACTAGATTGCTTTTTTCTTTTTTCTTTT
PRDM6	NC_000007.14:76300673-76302772	845	865	+	18.8155	1.64e-07	0.000134	TTTCTTTTTTCTTTTTTTTTT
ZNF121	NC_000007.14:76300673-76302772	1370	1393	-	19.1835	1.66e-07	0.0003	TCTGGGCAACATAGTGAGACCCTA
Rxra	NC_000007.14:76300673-76302772	1076	1086	-	16.8545	1.68e-07	0.000661	CAGAGGTCAGG
ZNF263	NC_000007.14:76300673-76302772	1876	1896	-	19.2551	1.7e-07	0.000624	CCTCCCCATGCACTCCTCCCC
Nr2f2	NC_000007.14:76300673-76302772	1075	1087	-	15.7727	1.74e-07	0.000697	CCAGAGGTCAGGA
Zbtb17	NC_000007.14:76300673-76302772	1848	1866	-	19.1531	1.76e-07	0.000631	GGGGCCGTGGGCGGGGCGA
ZNF235	NC_000007.14:76300673-76302772	831	860	+	19.099	1.79e-07	7.88e-05	TACTAGATTGCTTTTTTCTTTTTTCTTTTT
ZNF443	NC_000007.14:76300673-76302772	969	989	+	19.036	1.87e-07	0.000258	GCCTCCCCAGCAGCTGCGATT
ZNF467	NC_000007.14:76300673-76302772	1876	1897	+	19.0714	1.89e-07	0.000684	GGGGAGGAGTGCATGGGGAGGG
ZNF235	NC_000007.14:76300673-76302772	833	862	+	18.9901	1.95e-07	7.88e-05	CTAGATTGCTTTTTTCTTTTTTCTTTTTTT
Sp1	NC_000007.14:76300673-76302772	1846	1869	-	18.8065	1.95e-07	0.00062	TCAGGGGCCGTGGGCGGGGCGAAG
KLF4	NC_000007.14:76300673-76302772	1849	1859	+	16.5306	2.07e-07	0.000797	CGCCCCGCCCA
SOX4	NC_000007.14:76300673-76302772	289	304	-	15.6735	2.16e-07	0.000902	AAACAATTACCGTGTT
GRHL2	NC_000007.14:76300673-76302772	1670	1681	+	16.1667	2.17e-07	0.000853	AACCTGTCTGGC
SOX8	NC_000007.14:76300673-76302772	288	304	-	16.8469	2.2e-07	0.000919	AAACAATTACCGTGTTT
ZNF235	NC_000007.14:76300673-76302772	842	871	+	18.8218	2.22e-07	8.14e-05	TTTTTTCTTTTTTCTTTTTTTTTTTTTGAG
PRDM6	NC_000007.14:76300673-76302772	849	869	+	18.5049	2.22e-07	0.000151	TTTTTTCTTTTTTTTTTTTTG
PAX5	NC_000007.14:76300673-76302772	877	897	-	18.48	2.32e-07	0.000182	GCCTGGGTGACAGAGTGAGAC
KLF2	NC_000007.14:76300673-76302772	1137	1147	+	15.7818	2.52e-07	0.000949	CACCACGCCCA
KLF4	NC_000007.14:76300673-76302772	1137	1147	+	16.1633	2.52e-07	0.000976	CACCACGCCCA
KLF2	NC_000007.14:76300673-76302772	1137	1147	+	15.7449	2.52e-07	0.000911	CACCACGCCCA
PAX5	NC_000007.14:76300673-76302772	1205	1225	-	18.376	2.52e-07	0.000182	GCCTGGGCTACAGAGCAAAAC
KLF2	NC_000007.14:76300673-76302772	1849	1859	+	16.0102	2.63e-07	0.000904	CGCCCCGCCCA
SP2	NC_000007.14:76300673-76302772	1850	1864	+	18.2586	2.63e-07	0.00102	GCCCCGCCCACGGCC
Sox10	NC_000007.14:76300673-76302772	289	303	-	15.949	2.79e-07	0.00116	AACAATTACCGTGTT
ZNF415	NC_000007.14:76300673-76302772	1771	1785	+	17.6122	2.92e-07	0.00113	ACGGCTCCAGCGTCG
RARB	NC_000007.14:76300673-76302772	25	40	+	18.6429	3.12e-07	0.00126	GAGGTCAGGAGTTCAA
Klf5	NC_000007.14:76300673-76302772	1850	1864	-	18.0455	3.15e-07	0.00122	GGCCGTGGGCGGGGC
Rarg	NC_000007.14:76300673-76302772	25	39	+	17.0071	3.2e-07	0.00127	GAGGTCAGGAGTTCA
SOX7	NC_000007.14:76300673-76302772	288	304	-	16.3776	3.3e-07	0.00138	AAACAATTACCGTGTTT
Rarg	NC_000007.14:76300673-76302772	25	40	+	16.2766	3.36e-07	0.00132	GAGGTCAGGAGTTCAA
Nr2f6	NC_000007.14:76300673-76302772	25	39	+	16.3469	3.47e-07	0.00145	GAGGTCAGGAGTTCA
ZBTB6	NC_000007.14:76300673-76302772	1771	1785	+	17.3878	3.65e-07	0.00141	ACGGCTCCAGCGTCG
ZNF879	NC_000007.14:76300673-76302772	240	278	-	15.8125	3.66e-07	0.00149	ATCTTCTATGTTTTATTTATTTATTTATTTATTTATTTT
p53	NC_000007.14:76300673-76302772	1320	1339	-	18.1818	3.67e-07	0.0015	GGGCATGGTGGTGCATGCCT
ZNF287	NC_000007.14:76300673-76302772	831	863	+	17.5575	3.73e-07	0.00015	TACTAGATTGCTTTTTTCTTTTTTCTTTTTTTT
Sp1	NC_000007.14:76300673-76302772	1875	1898	+	17.7742	3.79e-07	0.00062	GGGGGAGGAGTGCATGGGGAGGGG
PRDM6	NC_000007.14:76300673-76302772	846	866	+	17.9223	3.84e-07	0.000217	TTCTTTTTTCTTTTTTTTTTT
Sox11	NC_000007.14:76300673-76302772	289	303	-	14.6939	3.87e-07	0.00162	AACAATTACCGTGTT
SOX4	NC_000007.14:76300673-76302772	289	304	-	10.9697	3.92e-07	0.00163	AAACAATTACCGTGTT
KLF9	NC_000007.14:76300673-76302772	1849	1863	-	18.4857	3.94e-07	0.00142	GCCGTGGGCGGGGCG
Rarg	NC_000007.14:76300673-76302772	1078	1094	-	15.5816	4.06e-07	0.00167	AGGATCACCAGAGGTCA
Rarg	NC_000007.14:76300673-76302772	25	40	+	16.3776	4.1e-07	0.00169	GAGGTCAGGAGTTCAA
ZNF513	NC_000007.14:76300673-76302772	683	697	+	16.898	4.12e-07	0.00168	ACCATCATTATCATC
Klf4	NC_000007.14:76300673-76302772	1850	1859	-	16.6939	4.13e-07	0.00162	TGGGCGGGGC
KLF10	NC_000007.14:76300673-76302772	1850	1859	+	16.6514	4.13e-07	0.00161	GCCCCGCCCA
KLF4	NC_000007.14:76300673-76302772	1850	1859	+	16.6514	4.13e-07	0.00161	GCCCCGCCCA
PRDM6	NC_000007.14:76300673-76302772	842	862	+	17.8058	4.26e-07	0.000217	TTTTTTCTTTTTTCTTTTTTT
ZNF121	NC_000007.14:76300673-76302772	1039	1062	-	17.9083	4.3e-07	0.000519	CCTGGCCAACATGGTGAAACCCCA
KLF4	NC_000007.14:76300673-76302772	1137	1147	+	16.2755	4.38e-07	0.000845	CACCACGCCCA
Zfx	NC_000007.14:76300673-76302772	1	14	-	17.4091	4.42e-07	0.00167	CCCGCCTGGGCCTC
Zfx	NC_000007.14:76300673-76302772	1	14	-	17.3939	4.43e-07	0.00168	CCCGCCTGGGCCTC
Sox11	NC_000007.14:76300673-76302772	289	303	-	10.8429	4.51e-07	0.00188	AACAATTACCGTGTT
ZNF341	NC_000007.14:76300673-76302772	404	424	+	17.1633	4.56e-07	0.00157	GCTCCTCCCACCTCAGCCTCC
SP1	NC_000007.14:76300673-76302772	1850	1860	+	16.5	4.69e-07	0.00185	GCCCCGCCCAC
OSR2	NC_000007.14:76300673-76302772	1301	1316	-	16.4037	4.85e-07	0.00185	GCCCCAGCTACTCCAG
KLF12	NC_000007.14:76300673-76302772	1846	1860	+	17.8163	4.9e-07	0.00182	CTTCGCCCCGCCCAC
FOXC1	NC_000007.14:76300673-76302772	241	253	+	17.4653	4.9e-07	0.000507	AAATAAATAAATA
FOXC1	NC_000007.14:76300673-76302772	245	257	+	17.4653	4.9e-07	0.000507	AAATAAATAAATA
FOXC1	NC_000007.14:76300673-76302772	249	261	+	17.4653	4.9e-07	0.000507	AAATAAATAAATA
FOXC1	NC_000007.14:76300673-76302772	253	265	+	17.4653	4.9e-07	0.000507	AAATAAATAAATA
HSF2	NC_000007.14:76300673-76302772	1818	1832	+	17.5612	4.91e-07	0.00204	AGAAGGTTCCAGATG
RARB	NC_000007.14:76300673-76302772	25	40	+	17.8991	4.92e-07	0.002	GAGGTCAGGAGTTCAA
EGR1	NC_000007.14:76300673-76302772	1851	1864	+	17.3008	4.98e-07	0.00164	CCCCGCCCACGGCC
Sp1	NC_000007.14:76300673-76302772	1849	1861	-	17.0132	5e-07	0.00184	CGTGGGCGGGGCG
Egr2	NC_000007.14:76300673-76302772	1850	1863	-	17.3485	5.12e-07	0.00192	GCCGTGGGCGGGGC
SOX10	NC_000007.14:76300673-76302772	289	303	-	14.102	5.2e-07	0.00217	AACAATTACCGTGTT
ZNF287	NC_000007.14:76300673-76302772	840	872	+	16.9823	5.21e-07	0.000175	GCTTTTTTCTTTTTTCTTTTTTTTTTTTTGAGA
ZNF287	NC_000007.14:76300673-76302772	830	862	+	16.9735	5.23e-07	0.000175	TTACTAGATTGCTTTTTTCTTTTTTCTTTTTTT
ZNF98	NC_000007.14:76300673-76302772	845	865	+	17.7636	5.31e-07	0.00153	TTTCTTTTTTCTTTTTTTTTT
RARG	NC_000007.14:76300673-76302772	25	40	+	17.7857	5.37e-07	0.00214	GAGGTCAGGAGTTCAA
ZNF394	NC_000007.14:76300673-76302772	1300	1319	-	17.8163	5.38e-07	0.00203	GTGGCCCCAGCTACTCCAGA
ZNF467	NC_000007.14:76300673-76302772	1876	1896	-	17.5152	5.38e-07	0.00201	CCTCCCCATGCACTCCTCCCC
KLF11	NC_000007.14:76300673-76302772	1878	1899	-	16.1224	5.5e-07	0.00208	GCCCCTCCCCATGCACTCCTCC
Pitx2	NC_000007.14:76300673-76302772	1117	1127	-	16	5.53e-07	0.00231	TGTAATCCCAG
Foxj3	NC_000007.14:76300673-76302772	300	312	-	18.2586	5.54e-07	0.00229	ACAAACAAAAACA
Foxj3	NC_000007.14:76300673-76302772	300	312	-	18.19	5.54e-07	0.00229	ACAAACAAAAACA
NHLH1	NC_000007.14:76300673-76302772	2076	2093	+	17.6633	5.71e-07	0.00127	GGGCCCCAGCTGGGACCC
Egr1	NC_000007.14:76300673-76302772	1851	1864	-	17.9242	5.88e-07	0.00228	GGCCGTGGGCGGGG
EGR1	NC_000007.14:76300673-76302772	1850	1863	+	17.5577	5.92e-07	0.00233	GCCCCGCCCACGGC
ZNF121	NC_000007.14:76300673-76302772	1417	1440	-	17.4312	6.05e-07	0.000547	GGAGGCCAAGGCAGAAGGGTCCCT
Zfp281	NC_000007.14:76300673-76302772	1870	1884	-	17.7653	6.05e-07	0.0023	CTCCTCCCCCAGCGT
TCF12	NC_000007.14:76300673-76302772	976	985	+	15.3303	6.13e-07	0.0024	CAGCAGCTGC
ZNF35	NC_000007.14:76300673-76302772	841	870	+	17.2478	6.17e-07	0.00125	CTTTTTTCTTTTTTCTTTTTTTTTTTTTGA
EGR2	NC_000007.14:76300673-76302772	1851	1868	-	17.1048	6.19e-07	0.00238	CAGGGGCCGTGGGCGGGG
RARA	NC_000007.14:76300673-76302772	25	40	+	16.8788	6.29e-07	0.00248	GAGGTCAGGAGTTCAA
NHLH1	NC_000007.14:76300673-76302772	2076	2093	-	17.5	6.3e-07	0.00127	GGGTCCCAGCTGGGGCCC
ZNF460	NC_000007.14:76300673-76302772	1429	1444	+	16.8764	6.34e-07	0.000422	GCCTTGGCCTCCCAAA
PRDM6	NC_000007.14:76300673-76302772	841	853	-	15.1515	6.38e-07	0.00133	AAAAAGAAAAAAG
PRDM6	NC_000007.14:76300673-76302772	848	860	-	15.1515	6.38e-07	0.00133	AAAAAGAAAAAAG
ZNF415	NC_000007.14:76300673-76302772	1771	1785	+	16.7143	6.5e-07	0.00253	ACGGCTCCAGCGTCG
Klf4	NC_000007.14:76300673-76302772	1850	1864	-	16.4848	6.53e-07	0.0026	GGCCGTGGGCGGGGC
KLF6	NC_000007.14:76300673-76302772	1137	1147	+	16.3103	6.89e-07	0.00268	CACCACGCCCA
KLF6	NC_000007.14:76300673-76302772	1137	1147	+	16.2551	6.89e-07	0.00254	CACCACGCCCA
KLF7	NC_000007.14:76300673-76302772	1849	1859	+	16.6735	6.95e-07	0.00269	CGCCCCGCCCA
RARG	NC_000007.14:76300673-76302772	25	40	+	17.4388	6.99e-07	0.00287	GAGGTCAGGAGTTCAA
Zfp654	NC_000007.14:76300673-76302772	683	698	-	16.4426	7e-07	0.00292	AGATGATAATGATGGT
ZNF460	NC_000007.14:76300673-76302772	550	565	+	16.6742	7.05e-07	0.000422	ACATCAGCCTCCCAAA
Egr2	NC_000007.14:76300673-76302772	1850	1864	+	17.2459	7.06e-07	0.00279	GCCCCGCCCACGGCC
NR2F2	NC_000007.14:76300673-76302772	1074	1086	-	15.9091	7.08e-07	0.00291	CAGAGGTCAGGAG
HNF4A	NC_000007.14:76300673-76302772	797	809	+	16.8227	7.1e-07	0.00295	TTCAAAGTCCACA
SP1	NC_000007.14:76300673-76302772	1840	1861	-	15.8636	7.31e-07	0.00259	CGTGGGCGGGGCGAAGAGGGTT
ZNF460	NC_000007.14:76300673-76302772	162	177	-	16.5955	7.34e-07	0.000422	ACCTCTACCTCCCAGG
Plagl1	NC_000007.14:76300673-76302772	1308	1320	+	16.5447	7.35e-07	0.0026	AGCTGGGGCCACA
KLF15	NC_000007.14:76300673-76302772	1850	1861	+	17.7041	7.38e-07	0.00294	GCCCCGCCCACG
ZNF98	NC_000007.14:76300673-76302772	838	858	+	17.3	7.45e-07	0.00153	TTGCTTTTTTCTTTTTTCTTT
EGR1	NC_000007.14:76300673-76302772	1845	1864	+	17.5	7.47e-07	0.00272	TCTTCGCCCCGCCCACGGCC
Rarb	NC_000007.14:76300673-76302772	1078	1095	-	15.0408	7.49e-07	0.00309	GAGGATCACCAGAGGTCA
HNF4G	NC_000007.14:76300673-76302772	797	809	+	16.844	7.49e-07	0.00311	TTCAAAGTCCACA
ZNF141	NC_000007.14:76300673-76302772	1883	1906	+	17.0612	7.69e-07	0.00271	AGTGCATGGGGAGGGGCGGCCCTC
TP63	NC_000007.14:76300673-76302772	1320	1339	+	17.0577	7.7e-07	0.00312	AGGCATGCACCACCATGCCC
ZNF121	NC_000007.14:76300673-76302772	1201	1224	-	17.0459	7.92e-07	0.000573	CCTGGGCTACAGAGCAAAACCCTG
ZNF443	NC_000007.14:76300673-76302772	419	439	+	16.6126	7.98e-07	0.000825	GCCTCCTGAGTATCTGGGACT
Tp53	NC_000007.14:76300673-76302772	502	521	-	16.935	8.19e-07	0.00324	GAACAAGCCTGGGCAACACA
Barx1	NC_000007.14:76300673-76302772	294	305	+	13.4211	8.51e-07	0.00356	GGTAATTGTTTT
RARG	NC_000007.14:76300673-76302772	1078	1094	-	16.051	8.55e-07	0.00348	AGGATCACCAGAGGTCA
EGR1	NC_000007.14:76300673-76302772	1850	1866	-	16.5364	8.58e-07	0.00335	GGGGCCGTGGGCGGGGC
RARG	NC_000007.14:76300673-76302772	25	41	+	14.8265	8.62e-07	0.00353	GAGGTCAGGAGTTCAAG
EGR1	NC_000007.14:76300673-76302772	1851	1865	+	17.3673	8.69e-07	0.00324	CCCCGCCCACGGCCC
PAX5	NC_000007.14:76300673-76302772	2032	2045	+	17.3761	8.75e-07	0.00343	TCAGCCAGCATGAC
Grhl2	NC_000007.14:76300673-76302772	1670	1681	+	15.7273	8.83e-07	0.00342	AACCTGTCTGGC
NHLH1	NC_000007.14:76300673-76302772	2076	2093	+	16.9184	8.99e-07	0.0019	GGGCCCCAGCTGGGACCC
ZNF571	NC_000007.14:76300673-76302772	133	147	-	17.211	9.04e-07	0.00142	CTGCCTCAGCCTCCT
ZNF287	NC_000007.14:76300673-76302772	241	273	-	16	9.08e-07	0.00028	CTATGTTTTATTTATTTATTTATTTATTTATTT
RARA	NC_000007.14:76300673-76302772	25	40	+	16.036	9.15e-07	0.00357	GAGGTCAGGAGTTCAA
Klf12	NC_000007.14:76300673-76302772	1850	1859	+	13.9388	9.16e-07	0.00363	GCCCCGCCCA
Klf8	NC_000007.14:76300673-76302772	1850	1859	+	12.2929	9.16e-07	0.00376	GCCCCGCCCA
ZNF235	NC_000007.14:76300673-76302772	829	858	+	16.7822	9.6e-07	0.000323	ATTACTAGATTGCTTTTTTCTTTTTTCTTT
NHLH1	NC_000007.14:76300673-76302772	2076	2093	-	16.7551	9.91e-07	0.0019	GGGTCCCAGCTGGGGCCC
ZNF148	NC_000007.14:76300673-76302772	1889	1900	-	16.8265	9.94e-07	0.00355	CGCCCCTCCCCA
KLF15	NC_000007.14:76300673-76302772	1850	1860	+	17.3462	1e-06	0.00315	GCCCCGCCCAC
EGR1	NC_000007.14:76300673-76302772	1844	1863	+	17.1224	1e-06	0.00361	CTCTTCGCCCCGCCCACGGC
KLF2	NC_000007.14:76300673-76302772	1137	1147	+	15.6531	1e-06	0.00173	CACCACGCCCA
Rara	NC_000007.14:76300673-76302772	25	39	+	13.6327	1.02e-06	0.0042	GAGGTCAGGAGTTCA
ZNF225	NC_000007.14:76300673-76302772	830	857	+	14	1.02e-06	0.00417	TTACTAGATTGCTTTTTTCTTTTTTCTT
ZNF787	NC_000007.14:76300673-76302772	962	976	+	16.8673	1.02e-06	0.00202	TGCCTCAGCCTCCCC
ZFP28	NC_000007.14:76300673-76302772	839	871	+	16.77	1.03e-06	0.00415	TGCTTTTTTCTTTTTTCTTTTTTTTTTTTTGAG
NR2F1	NC_000007.14:76300673-76302772	25	40	+	16.367	1.03e-06	0.00411	GAGGTCAGGAGTTCAA
FOXC2	NC_000007.14:76300673-76302772	305	316	-	15.86	1.03e-06	0.00431	ACAAACAAACAA
NR2F1	NC_000007.14:76300673-76302772	1074	1086	-	16.2143	1.04e-06	0.00414	CAGAGGTCAGGAG
SP3	NC_000007.14:76300673-76302772	1849	1861	+	16.8163	1.04e-06	0.00417	CGCCCCGCCCACG
ZNF287	NC_000007.14:76300673-76302772	245	277	-	15.7522	1.04e-06	0.000299	TCTTCTATGTTTTATTTATTTATTTATTTATTT
ZNF492	NC_000007.14:76300673-76302772	848	865	+	16.7	1.06e-06	0.00436	CTTTTTTCTTTTTTTTTT
ZBTB6	NC_000007.14:76300673-76302772	1574	1586	-	16.3853	1.07e-06	0.00422	GTGCTTGAGCCCA
HSF1	NC_000007.14:76300673-76302772	1818	1832	+	16.8061	1.07e-06	0.00447	AGAAGGTTCCAGATG
Egr2	NC_000007.14:76300673-76302772	1852	1863	+	16.422	1.07e-06	0.00412	CCCGCCCACGGC
Klf3	NC_000007.14:76300673-76302772	1846	1864	-	16.7879	1.07e-06	0.00411	GGCCGTGGGCGGGGCGAAG
KLF11	NC_000007.14:76300673-76302772	1878	1899	-	13.6327	1.09e-06	0.00407	GCCCCTCCCCATGCACTCCTCC
Rarb	NC_000007.14:76300673-76302772	24	39	+	11.4138	1.09e-06	0.00443	TGAGGTCAGGAGTTCA
ZNF879	NC_000007.14:76300673-76302772	831	869	+	13.5625	1.09e-06	0.00222	TACTAGATTGCTTTTTTCTTTTTTCTTTTTTTTTTTTTG
NR2F1	NC_000007.14:76300673-76302772	1074	1086	-	16.2041	1.1e-06	0.00433	CAGAGGTCAGGAG
KLF10	NC_000007.14:76300673-76302772	1878	1899	-	12.5918	1.1e-06	0.0042	GCCCCTCCCCATGCACTCCTCC
ZNF235	NC_000007.14:76300673-76302772	839	868	+	16.5743	1.11e-06	0.000344	TGCTTTTTTCTTTTTTCTTTTTTTTTTTTT
NHLH1	NC_000007.14:76300673-76302772	977	986	-	17.1091	1.12e-06	0.00435	CGCAGCTGCT
NHLH1	NC_000007.14:76300673-76302772	977	986	+	17.0714	1.12e-06	0.0044	AGCAGCTGCG
HSF1	NC_000007.14:76300673-76302772	1818	1832	+	16.6837	1.15e-06	0.00481	AGAAGGTTCCAGATG
Nr1h2	NC_000007.14:76300673-76302772	16	31	+	16.6727	1.19e-06	0.00494	GGATTACTTGAGGTCA
ZNF182	NC_000007.14:76300673-76302772	855	866	+	16.5893	1.2e-06	0.00495	CTTTTTTTTTTT
ZNF770	NC_000007.14:76300673-76302772	134	144	-	16.6837	1.22e-06	0.00159	CCTCAGCCTCC
ZNF770	NC_000007.14:76300673-76302772	414	424	+	16.6837	1.22e-06	0.00159	CCTCAGCCTCC
ZNF770	NC_000007.14:76300673-76302772	964	974	+	16.6837	1.22e-06	0.00159	CCTCAGCCTCC
HSF2	NC_000007.14:76300673-76302772	1818	1832	+	16.5204	1.22e-06	0.0051	AGAAGGTTCCAGATG
ZNF181	NC_000007.14:76300673-76302772	415	438	-	16.5	1.23e-06	0.00167	GTCCCAGATACTCAGGAGGCTGAG
FERD3L	NC_000007.14:76300673-76302772	2078	2091	+	16.8723	1.23e-06	0.00485	GCCCCAGCTGGGAC
KLF13	NC_000007.14:76300673-76302772	1849	1861	+	16.6633	1.24e-06	0.00484	CGCCCCGCCCACG
FERD3L	NC_000007.14:76300673-76302772	2078	2091	-	16.8265	1.24e-06	0.00489	GTCCCAGCTGGGGC
ZNF135	NC_000007.14:76300673-76302772	1430	1443	+	16.5102	1.24e-06	0.00167	CCTTGGCCTCCCAA
SP3	NC_000007.14:76300673-76302772	1850	1860	+	15.6341	1.25e-06	0.00482	GCCCCGCCCAC
SP3	NC_000007.14:76300673-76302772	1850	1860	+	15.6016	1.25e-06	0.00481	GCCCCGCCCAC
SP3	NC_000007.14:76300673-76302772	1849	1861	+	16.8654	1.27e-06	0.00508	CGCCCCGCCCACG
SP3	NC_000007.14:76300673-76302772	1849	1861	+	16.7857	1.27e-06	0.00498	CGCCCCGCCCACG
Klf5	NC_000007.14:76300673-76302772	1138	1152	-	16.4848	1.31e-06	0.00253	TGGGCTGGGCGTGGT
KLF14	NC_000007.14:76300673-76302772	1849	1861	+	15.6633	1.31e-06	0.00525	CGCCCCGCCCACG
NHLH2	NC_000007.14:76300673-76302772	2076	2093	-	16.3163	1.32e-06	0.00281	GGGTCCCAGCTGGGGCCC
Wt1	NC_000007.14:76300673-76302772	1871	1884	-	16.5203	1.36e-06	0.00504	CTCCTCCCCCAGCG
Tp73	NC_000007.14:76300673-76302772	1320	1338	+	16.1301	1.37e-06	0.00551	AGGCATGCACCACCATGCC
TP73	NC_000007.14:76300673-76302772	1320	1338	+	16.1301	1.37e-06	0.00551	AGGCATGCACCACCATGCC
NHLH2	NC_000007.14:76300673-76302772	2076	2093	-	16.2041	1.37e-06	0.00291	GGGTCCCAGCTGGGGCCC
ASCL1	NC_000007.14:76300673-76302772	975	987	+	16.4587	1.39e-06	0.00523	CCAGCAGCTGCGA
PATZ1	NC_000007.14:76300673-76302772	1844	1865	-	16.0764	1.4e-06	0.00504	GGGCCGTGGGCGGGGCGAAGAG
Sox3	NC_000007.14:76300673-76302772	288	304	-	13.5816	1.4e-06	0.00585	AAACAATTACCGTGTTT
Rarb	NC_000007.14:76300673-76302772	24	39	+	12.051	1.41e-06	0.00586	TGAGGTCAGGAGTTCA
KLF13	NC_000007.14:76300673-76302772	1849	1861	+	16.4694	1.42e-06	0.0054	CGCCCCGCCCACG
Sp1	NC_000007.14:76300673-76302772	1890	1899	+	15.7763	1.43e-06	0.00551	GGGGAGGGGC
KLF14	NC_000007.14:76300673-76302772	1849	1862	+	16.449	1.43e-06	0.00551	CGCCCCGCCCACGG
KLF12	NC_000007.14:76300673-76302772	1850	1860	-	16.8636	1.44e-06	0.00565	GTGGGCGGGGC
NHLH2	NC_000007.14:76300673-76302772	2076	2093	+	16.1531	1.45e-06	0.00281	GGGCCCCAGCTGGGACCC
ZNF121	NC_000007.14:76300673-76302772	48	67	+	14.8636	1.46e-06	0.000766	CTGGCGAACATGGTGAAACC
ZNF774	NC_000007.14:76300673-76302772	957	974	+	15.9459	1.46e-06	0.00252	TCTCCTGCCTCAGCCTCC
PRDM6	NC_000007.14:76300673-76302772	851	871	+	16.3495	1.47e-06	0.000665	TTTTCTTTTTTTTTTTTTGAG
Ascl2	NC_000007.14:76300673-76302772	974	990	+	15.6429	1.47e-06	0.00574	CCCAGCAGCTGCGATTA
FERD3L	NC_000007.14:76300673-76302772	2078	2091	-	16.4592	1.49e-06	0.00598	GTCCCAGCTGGGGC
EGR1	NC_000007.14:76300673-76302772	1852	1864	+	14.5758	1.49e-06	0.00575	CCCGCCCACGGCC
ZNF273	NC_000007.14:76300673-76302772	974	990	+	15.5366	1.52e-06	0.00591	CCCAGCAGCTGCGATTA
NHLH2	NC_000007.14:76300673-76302772	2076	2093	+	16.0204	1.52e-06	0.00291	GGGCCCCAGCTGGGACCC
Foxn4	NC_000007.14:76300673-76302772	2052	2061	-	9.29592	1.53e-06	0.00627	GGGGACGCGG
KLF16	NC_000007.14:76300673-76302772	1850	1860	+	16.5345	1.55e-06	0.00588	GCCCCGCCCAC
KLF16	NC_000007.14:76300673-76302772	1850	1860	+	16.4796	1.55e-06	0.00589	GCCCCGCCCAC
NHLH1	NC_000007.14:76300673-76302772	2076	2093	-	16.1939	1.56e-06	0.00352	GGGTCCCAGCTGGGGCCC
NR2F6	NC_000007.14:76300673-76302772	25	39	+	13.4286	1.56e-06	0.00641	GAGGTCAGGAGTTCA
RARA	NC_000007.14:76300673-76302772	1078	1095	-	13.5714	1.56e-06	0.00624	GAGGATCACCAGAGGTCA
KLF5	NC_000007.14:76300673-76302772	1850	1859	+	16.2041	1.58e-06	0.00394	GCCCCGCCCA
HSF4	NC_000007.14:76300673-76302772	1818	1832	+	15.7755	1.59e-06	0.00652	AGAAGGTTCCAGATG
Sp5	NC_000007.14:76300673-76302772	405	428	-	16	1.61e-06	0.00304	CTCAGGAGGCTGAGGTGGGAGGAG
NHLH1	NC_000007.14:76300673-76302772	977	986	-	16.6429	1.62e-06	0.00645	CGCAGCTGCT
Nr1d2	NC_000007.14:76300673-76302772	713	731	+	15.2973	1.63e-06	0.00643	GGGAAACTGAGGCACAAAG
ZBTB12	NC_000007.14:76300673-76302772	1821	1831	-	14.2482	1.64e-06	0.00667	ATCTGGAACCT
SP1	NC_000007.14:76300673-76302772	1850	1860	+	16.2692	1.69e-06	0.00663	GCCCCGCCCAC
KLF11	NC_000007.14:76300673-76302772	1850	1860	+	16.25	1.7e-06	0.00648	GCCCCGCCCAC
KLF12	NC_000007.14:76300673-76302772	1137	1147	+	17	1.71e-06	0.00653	CACCACGCCCA
Sox17	NC_000007.14:76300673-76302772	289	303	-	13.9082	1.71e-06	0.00715	AACAATTACCGTGTT
HSF2	NC_000007.14:76300673-76302772	1818	1832	+	16.1468	1.71e-06	0.00715	AGAAGGTTCCAGATG
ZNF135	NC_000007.14:76300673-76302772	131	144	-	15.9184	1.72e-06	0.00167	CCTCAGCCTCCTGA
ZNF135	NC_000007.14:76300673-76302772	414	427	+	15.9184	1.72e-06	0.00167	CCTCAGCCTCCTGA
Sp1	NC_000007.14:76300673-76302772	1880	1903	+	15.2823	1.72e-06	0.00153	AGGAGTGCATGGGGAGGGGCGGCC
ZNF263	NC_000007.14:76300673-76302772	1875	1895	+	15.9184	1.72e-06	0.0036	GGGGGAGGAGTGCATGGGGAG
SOX21	NC_000007.14:76300673-76302772	289	303	-	14	1.75e-06	0.00729	AACAATTACCGTGTT
E2f1	NC_000007.14:76300673-76302772	1849	1860	-	15.6364	1.75e-06	0.00637	GTGGGCGGGGCG
ZNF263	NC_000007.14:76300673-76302772	1878	1898	+	15.8776	1.77e-06	0.0036	GGAGGAGTGCATGGGGAGGGG
KLF13	NC_000007.14:76300673-76302772	1849	1861	+	16.3673	1.8e-06	0.00697	CGCCCCGCCCACG
ZNF774	NC_000007.14:76300673-76302772	166	183	-	15.7117	1.81e-06	0.00252	ACTCCAACCTCTACCTCC
KLF2	NC_000007.14:76300673-76302772	1849	1859	+	15.0727	1.82e-06	0.00343	CGCCCCGCCCA
KLF2	NC_000007.14:76300673-76302772	1849	1859	+	15.0306	1.82e-06	0.00329	CGCCCCGCCCA
NHLH1	NC_000007.14:76300673-76302772	2076	2093	+	15.9388	1.83e-06	0.00352	GGGCCCCAGCTGGGACCC
Klf15	NC_000007.14:76300673-76302772	1841	1859	-	15.8788	1.83e-06	0.00709	TGGGCGGGGCGAAGAGGGT
KLF15	NC_000007.14:76300673-76302772	1841	1859	-	15.8788	1.83e-06	0.00709	TGGGCGGGGCGAAGAGGGT
Klf7	NC_000007.14:76300673-76302772	1850	1859	+	14.0306	1.83e-06	0.00635	GCCCCGCCCA
Zfp711	NC_000007.14:76300673-76302772	2074	2083	+	11.051	1.84e-06	0.00341	CGGGGCCCCA
Zfp711	NC_000007.14:76300673-76302772	2074	2083	-	11.051	1.84e-06	0.00341	TGGGGCCCCG
ZNF384	NC_000007.14:76300673-76302772	859	870	-	14.7872	1.85e-06	0.00255	TCAAAAAAAAAA
KLF6	NC_000007.14:76300673-76302772	1137	1147	+	16.4082	1.86e-06	0.00677	CACCACGCCCA
ZBTB18	NC_000007.14:76300673-76302772	976	987	-	16.4592	1.86e-06	0.00733	TCGCAGCTGCTG
NHLH1	NC_000007.14:76300673-76302772	976	987	-	16.4878	1.86e-06	0.00744	TCGCAGCTGCTG
SOX21	NC_000007.14:76300673-76302772	289	303	-	13.1633	1.87e-06	0.00779	AACAATTACCGTGTT
Zfp281	NC_000007.14:76300673-76302772	1874	1884	+	15.9697	1.87e-06	0.00725	TGGGGGAGGAG
ZNF235	NC_000007.14:76300673-76302772	834	863	+	15.7822	1.87e-06	0.00054	TAGATTGCTTTTTTCTTTTTTCTTTTTTTT
Sp1	NC_000007.14:76300673-76302772	1841	1864	-	15.1371	1.87e-06	0.00153	GGCCGTGGGCGGGGCGAAGAGGGT
Zbtb24	NC_000007.14:76300673-76302772	502	513	-	16.1148	1.87e-06	0.00775	CTGGGCAACACA
Tbx5	NC_000007.14:76300673-76302772	999	1013	-	15.4388	1.87e-06	0.00667	CTGGGTGTGGTGGCG
MAF	NC_000007.14:76300673-76302772	1441	1459	+	15.1951	1.87e-06	0.00774	CAAAGTGCTGAGATTACAG
KLF4	NC_000007.14:76300673-76302772	1002	1012	+	15.1735	1.91e-06	0.0037	CACCACACCCA
Klf4	NC_000007.14:76300673-76302772	1849	1859	+	16.0306	1.91e-06	0.00752	CGCCCCGCCCA
SP1	NC_000007.14:76300673-76302772	1851	1860	+	15.2135	1.92e-06	0.00722	CCCCGCCCAC
Foxn1	NC_000007.14:76300673-76302772	2049	2058	-	7.33	1.92e-06	0.00804	GACGCGGCGC
POU6F1	NC_000007.14:76300673-76302772	664	676	+	14.88	1.93e-06	0.00805	TATGCAATGCATG
ZNF93	NC_000007.14:76300673-76302772	966	1004	+	15.5493	1.93e-06	0.00693	TCAGCCTCCCCAGCAGCTGCGATTACAGGCGCCCGCCAC
FOXD3	NC_000007.14:76300673-76302772	304	319	-	15.2179	1.93e-06	0.0049	AAAACAAACAAACAAA
RARA	NC_000007.14:76300673-76302772	23	42	+	15.8333	1.95e-06	0.00789	TTGAGGTCAGGAGTTCAAGA
FOXC1	NC_000007.14:76300673-76302772	306	318	-	15.9604	1.95e-06	0.00161	AAACAAACAAACA
ZNF774	NC_000007.14:76300673-76302772	134	151	-	15.6306	1.95e-06	0.00252	TCTTCTGCCTCAGCCTCC
Zfp105	NC_000007.14:76300673-76302772	299	313	-	13.6803	1.95e-06	0.00803	AACAAACAAAAACAA
SP1	NC_000007.14:76300673-76302772	1847	1861	+	15.3404	1.98e-06	0.00814	TTCGCCCCGCCCACG
KLF5	NC_000007.14:76300673-76302772	1890	1899	-	16.102	1.99e-06	0.00394	GCCCCTCCCC
THRA	NC_000007.14:76300673-76302772	1077	1093	-	14.6024	2e-06	0.00555	GGATCACCAGAGGTCAG
HNF4A	NC_000007.14:76300673-76302772	794	808	-	14.5918	2e-06	0.00822	GTGGACTTTGAAGCC
SP1	NC_000007.14:76300673-76302772	1847	1861	+	15.3163	2.01e-06	0.00796	TTCGCCCCGCCCACG
Sox4	NC_000007.14:76300673-76302772	766	775	-	15.4954	2.02e-06	0.0083	TCTTTGTTCC
KLF15	NC_000007.14:76300673-76302772	1850	1861	+	15.9082	2.02e-06	0.00772	GCCCCGCCCACG
Ptf1a	NC_000007.14:76300673-76302772	2081	2098	+	15.6636	2.04e-06	0.00787	CCAGCTGGGACCCCTTCC
PTF1A	NC_000007.14:76300673-76302772	2081	2098	+	15.6636	2.04e-06	0.0078	CCAGCTGGGACCCCTTCC
SOX18	NC_000007.14:76300673-76302772	289	303	-	12.449	2.05e-06	0.00856	AACAATTACCGTGTT
ZNF880	NC_000007.14:76300673-76302772	1875	1901	-	15.4727	2.09e-06	0.00793	CCGCCCCTCCCCATGCACTCCTCCCCC
KLF12	NC_000007.14:76300673-76302772	1137	1147	+	16.8163	2.09e-06	0.00793	CACCACGCCCA
Zfp281	NC_000007.14:76300673-76302772	1884	1898	-	15.6633	2.1e-06	0.00399	CCCCTCCCCATGCAC
Mef2d	NC_000007.14:76300673-76302772	1947	1960	-	15.7164	2.12e-06	0.00884	GGGTATTTTTAGCA
TP53	NC_000007.14:76300673-76302772	1320	1339	+	15.4091	2.14e-06	0.00865	AGGCATGCACCACCATGCCC
Sp3	NC_000007.14:76300673-76302772	1885	1904	+	15.6606	2.14e-06	0.00374	TGCATGGGGAGGGGCGGCCC
SP3	NC_000007.14:76300673-76302772	1885	1904	+	15.6606	2.14e-06	0.00376	TGCATGGGGAGGGGCGGCCC
Zfp184	NC_000007.14:76300673-76302772	1272	1283	+	16.5082	2.19e-06	0.00914	GGGTTCAAAGGA
Rara	NC_000007.14:76300673-76302772	1078	1095	-	12.6327	2.19e-06	0.00893	GAGGATCACCAGAGGTCA
Smad4	NC_000007.14:76300673-76302772	1673	1684	+	13.803	2.19e-06	0.00861	CTGTCTGGCTCT
KLF9	NC_000007.14:76300673-76302772	1002	1014	+	15.9633	2.21e-06	0.00815	CACCACACCCAGC
ZNF519	NC_000007.14:76300673-76302772	961	975	+	15.6697	2.21e-06	0.00765	CTGCCTCAGCCTCCC
NHLH1	NC_000007.14:76300673-76302772	977	986	+	16.2	2.23e-06	0.00435	AGCAGCTGCG
NHLH1	NC_000007.14:76300673-76302772	977	986	-	16.1633	2.23e-06	0.0044	CGCAGCTGCT
ZNF263	NC_000007.14:76300673-76302772	1876	1884	-	16.3673	2.23e-06	0.00869	CTCCTCCCC
ZNF98	NC_000007.14:76300673-76302772	844	864	+	15.6727	2.26e-06	0.00309	TTTTCTTTTTTCTTTTTTTTT
HSF1	NC_000007.14:76300673-76302772	1818	1832	-	15.8714	2.26e-06	0.00875	CATCTGGAACCTTCT
ZNF571	NC_000007.14:76300673-76302772	411	425	+	15.6881	2.27e-06	0.00237	CCACCTCAGCCTCCT
RARA	NC_000007.14:76300673-76302772	25	42	+	8.91837	2.27e-06	0.00946	GAGGTCAGGAGTTCAAGA
TBX3	NC_000007.14:76300673-76302772	408	418	-	13.3939	2.29e-06	0.00925	TGAGGTGGGAG
RARG	NC_000007.14:76300673-76302772	1078	1094	-	15.6263	2.29e-06	0.00898	AGGATCACCAGAGGTCA
KLF13	NC_000007.14:76300673-76302772	1849	1861	+	16.0306	2.29e-06	0.00878	CGCCCCGCCCACG
Zbtb3	NC_000007.14:76300673-76302772	349	365	-	15.7105	2.32e-06	0.00473	GGTGCCACTGCACTCCA
ZNF570	NC_000007.14:76300673-76302772	848	868	+	15.7561	2.32e-06	0.00957	CTTTTTTCTTTTTTTTTTTTT
NFIX	NC_000007.14:76300673-76302772	1765	1781	-	16.1429	2.33e-06	0.00896	GCTGGAGCCGTGCCACG
SP5	NC_000007.14:76300673-76302772	1875	1884	-	15.1224	2.34e-06	0.00833	CTCCTCCCCC
HSF4	NC_000007.14:76300673-76302772	1818	1832	+	15.551	2.36e-06	0.00964	AGAAGGTTCCAGATG
FOXC2	NC_000007.14:76300673-76302772	305	316	-	13.505	2.37e-06	0.00988	ACAAACAAACAA
KLF11	NC_000007.14:76300673-76302772	1845	1866	+	11.7041	2.37e-06	0.00443	TCTTCGCCCCGCCCACGGCCCC
Hsf1	NC_000007.14:76300673-76302772	1817	1831	+	15.6881	2.38e-06	0.00993	GAGAAGGTTCCAGAT
Zbtb3	NC_000007.14:76300673-76302772	194	210	+	15.6842	2.39e-06	0.00473	CAGGCCACTGCACTCCA
PRDM9	NC_000007.14:76300673-76302772	401	424	+	15.5872	2.4e-06	0.00858	AGTGCTCCTCCCACCTCAGCCTCC
KLF4	NC_000007.14:76300673-76302772	1004	1014	+	15.2477	2.41e-06	0.00941	CCACACCCAGC
HSF2	NC_000007.14:76300673-76302772	1819	1830	+	15.9694	2.42e-06	0.0101	GAAGGTTCCAGA
SP1	NC_000007.14:76300673-76302772	1473	1482	-	14.2202	2.43e-06	0.00957	GGGGCTGGGT
SP8	NC_000007.14:76300673-76302772	1850	1861	+	15.602	2.44e-06	0.00936	GCCCCGCCCACG
SP4	NC_000007.14:76300673-76302772	1847	1863	+	14.1091	2.44e-06	0.00932	TTCGCCCCGCCCACGGC
HSF1	NC_000007.14:76300673-76302772	1818	1832	+	15.3571	2.49e-06	0.0101	AGAAGGTTCCAGATG
HNF4A	NC_000007.14:76300673-76302772	794	809	-	14.1531	2.49e-06	0.0104	TGTGGACTTTGAAGCC
ZNF384	NC_000007.14:76300673-76302772	856	867	-	14.7234	2.5e-06	0.00255	AAAAAAAAAAAA
ZNF384	NC_000007.14:76300673-76302772	857	868	-	14.7234	2.5e-06	0.00255	AAAAAAAAAAAA
ZNF384	NC_000007.14:76300673-76302772	861	872	-	14.7234	2.5e-06	0.00255	TCTCAAAAAAAA
Sp4	NC_000007.14:76300673-76302772	1849	1861	+	15.3119	2.54e-06	0.0101	CGCCCCGCCCACG
ZBTB17	NC_000007.14:76300673-76302772	1848	1866	-	15.2342	2.54e-06	0.00973	GGGGCCGTGGGCGGGGCGA
Nr1h2	NC_000007.14:76300673-76302772	1078	1093	-	15.4273	2.54e-06	0.00529	GGATCACCAGAGGTCA
BARX2	NC_000007.14:76300673-76302772	295	306	-	13.7234	2.55e-06	0.0106	AAAAACAATTAC
BARX2	NC_000007.14:76300673-76302772	295	306	+	13.6832	2.55e-06	0.0106	GTAATTGTTTTT
ZNF235	NC_000007.14:76300673-76302772	835	864	+	15.2772	2.59e-06	0.000697	AGATTGCTTTTTTCTTTTTTCTTTTTTTTT
HNF4A	NC_000007.14:76300673-76302772	794	809	+	14.0816	2.6e-06	0.0107	GGCTTCAAAGTCCACA
ZNF281	NC_000007.14:76300673-76302772	1888	1899	-	15.398	2.62e-06	0.0103	GCCCCTCCCCAT
HNF4A	NC_000007.14:76300673-76302772	794	808	-	13.8776	2.64e-06	0.011	GTGGACTTTGAAGCC
VEZF1	NC_000007.14:76300673-76302772	1877	1898	+	15.1944	2.64e-06	0.00976	GGGAGGAGTGCATGGGGAGGGG
ZNF492	NC_000007.14:76300673-76302772	841	858	+	15.0727	2.65e-06	0.00544	CTTTTTTCTTTTTTCTTT
Klf7	NC_000007.14:76300673-76302772	1850	1859	-	17.3115	2.67e-06	0.00966	TGGGCGGGGC
SP9	NC_000007.14:76300673-76302772	1850	1861	+	15.2959	2.69e-06	0.00753	GCCCCGCCCACG
SP4	NC_000007.14:76300673-76302772	1847	1863	+	14.1224	2.69e-06	0.0104	TTCGCCCCGCCCACGGC
ZBTB32	NC_000007.14:76300673-76302772	278	287	+	16.5273	2.69e-06	0.0113	TGTACAGTAA
ZNF331	NC_000007.14:76300673-76302772	1972	1998	+	14.7041	2.7e-06	0.0106	CATAAAAGCGCAGCCGAGCCCAGCGCC
SP9	NC_000007.14:76300673-76302772	1850	1861	+	15.3448	2.71e-06	0.00769	GCCCCGCCCACG
Zbtb41	NC_000007.14:76300673-76302772	2090	2098	-	15.1803	2.72e-06	0.0105	GGAAGGGGT
ZNF135	NC_000007.14:76300673-76302772	384	392	+	17.2449	2.72e-06	0.0111	TCGACCTCC
HSF1	NC_000007.14:76300673-76302772	1818	1832	+	15.7449	2.72e-06	0.0113	AGAAGGTTCCAGATG
KLF15	NC_000007.14:76300673-76302772	1850	1861	+	14.4545	2.77e-06	0.0106	GCCCCGCCCACG
ZNF182	NC_000007.14:76300673-76302772	854	865	+	15.5893	2.78e-06	0.00572	TCTTTTTTTTTT
THRA	NC_000007.14:76300673-76302772	16	32	+	14.2771	2.81e-06	0.00555	GGATTACTTGAGGTCAG
Egr1	NC_000007.14:76300673-76302772	1851	1863	+	15.5872	2.82e-06	0.0107	CCCCGCCCACGGC
KLF1	NC_000007.14:76300673-76302772	998	1012	+	15.6327	2.83e-06	0.00681	CCGCCACCACACCCA
ZNF787	NC_000007.14:76300673-76302772	962	976	+	14.1735	2.85e-06	0.00594	TGCCTCAGCCTCCCC
Plag1	NC_000007.14:76300673-76302772	1661	1672	-	11.8361	2.87e-06	0.0112	GTTGGGTTGGGG
CTCF	NC_000007.14:76300673-76302772	856	866	+	16.1584	2.88e-06	0.00283	TTTTTTTTTTT
CTCF	NC_000007.14:76300673-76302772	857	867	+	16.1584	2.88e-06	0.00283	TTTTTTTTTTT
CTCF	NC_000007.14:76300673-76302772	858	868	+	16.1584	2.88e-06	0.00283	TTTTTTTTTTT
ZNF287	NC_000007.14:76300673-76302772	251	283	-	13.8496	2.89e-06	0.000773	TGTACATCTTCTATGTTTTATTTATTTATTTAT
KLF14	NC_000007.14:76300673-76302772	1849	1861	+	15.1939	2.89e-06	0.00752	CGCCCCGCCCACG
ZNF460	NC_000007.14:76300673-76302772	1098	1113	+	13.8315	2.91e-06	0.00143	ACCTCGGTCTCCCAAA
Zbtb17	NC_000007.14:76300673-76302772	1883	1901	+	15.0918	2.92e-06	0.00522	AGTGCATGGGGAGGGGCGG
ZNF443	NC_000007.14:76300673-76302772	1435	1455	+	14.2162	2.94e-06	0.00243	GCCTCCCAAAGTGCTGAGATT
NFIB	NC_000007.14:76300673-76302772	1765	1781	-	15.7755	2.95e-06	0.0109	GCTGGAGCCGTGCCACG
Rarg	NC_000007.14:76300673-76302772	1078	1094	-	7.67273	2.95e-06	0.0117	AGGATCACCAGAGGTCA
Zic3	NC_000007.14:76300673-76302772	2076	2090	+	15.5658	2.97e-06	0.0114	GGGCCCCAGCTGGGA
ZIC3	NC_000007.14:76300673-76302772	2076	2090	+	15.5658	2.97e-06	0.0113	GGGCCCCAGCTGGGA
HSF4	NC_000007.14:76300673-76302772	1819	1831	-	15.4146	3.02e-06	0.0126	ATCTGGAACCTTC
HSF4	NC_000007.14:76300673-76302772	1819	1831	+	15.3878	3.04e-06	0.0127	GAAGGTTCCAGAT
FOXL1	NC_000007.14:76300673-76302772	242	254	+	14.9109	3.04e-06	0.00317	AATAAATAAATAA
FOXL1	NC_000007.14:76300673-76302772	246	258	+	14.9109	3.04e-06	0.00317	AATAAATAAATAA
FOXL1	NC_000007.14:76300673-76302772	250	262	+	14.9109	3.04e-06	0.00317	AATAAATAAATAA
FOXL1	NC_000007.14:76300673-76302772	254	266	+	14.9109	3.04e-06	0.00317	AATAAATAAATAA
SP1	NC_000007.14:76300673-76302772	1847	1861	+	15.2755	3.05e-06	0.0119	TTCGCCCCGCCCACG
CEBPB	NC_000007.14:76300673-76302772	1235	1245	-	15.7111	3.05e-06	0.0128	GATTGCACCAC
KLF5	NC_000007.14:76300673-76302772	1850	1859	+	15.8624	3.06e-06	0.0122	GCCCCGCCCA
KLF11	NC_000007.14:76300673-76302772	1845	1866	+	12.1837	3.07e-06	0.00581	TCTTCGCCCCGCCCACGGCCCC
Klf1	NC_000007.14:76300673-76302772	1002	1012	+	15.7424	3.07e-06	0.0124	CACCACACCCA
ZNF235	NC_000007.14:76300673-76302772	249	278	-	15	3.08e-06	0.000778	ATCTTCTATGTTTTATTTATTTATTTATTT
ASCL2	NC_000007.14:76300673-76302772	977	986	+	14.602	3.09e-06	0.00742	AGCAGCTGCG
RARG	NC_000007.14:76300673-76302772	25	40	+	9.4898	3.09e-06	0.0127	GAGGTCAGGAGTTCAA
KLF2	NC_000007.14:76300673-76302772	1002	1012	+	14.6939	3.09e-06	0.00373	CACCACACCCA
Foxj3	NC_000007.14:76300673-76302772	299	311	+	15.8636	3.1e-06	0.0128	TTGTTTTTGTTTG
FOXJ3	NC_000007.14:76300673-76302772	299	311	+	15.8636	3.1e-06	0.0128	TTGTTTTTGTTTG
PAX5	NC_000007.14:76300673-76302772	1043	1063	-	15.048	3.11e-06	0.00187	GCCTGGCCAACATGGTGAAAC
KLF4	NC_000007.14:76300673-76302772	1002	1012	+	15.1224	3.15e-06	0.00405	CACCACACCCA
ZNF263	NC_000007.14:76300673-76302772	1874	1885	+	15.3182	3.16e-06	0.00944	TGGGGGAGGAGT
NFATC2	NC_000007.14:76300673-76302772	702	719	+	13.5816	3.17e-06	0.00809	TTTTCCAGATGGGGAAAC
Klf12	NC_000007.14:76300673-76302772	1138	1147	+	13.2449	3.2e-06	0.00633	ACCACGCCCA
Klf8	NC_000007.14:76300673-76302772	1138	1147	+	11.6566	3.2e-06	0.00656	ACCACGCCCA
Klf7	NC_000007.14:76300673-76302772	1138	1147	+	13.1939	3.2e-06	0.00635	ACCACGCCCA
NFATC1	NC_000007.14:76300673-76302772	702	719	-	13.8367	3.2e-06	0.00783	GTTTCCCCATCTGGAAAA
KLF15	NC_000007.14:76300673-76302772	1850	1861	+	14.3217	3.21e-06	0.0123	GCCCCGCCCACG
ZNF224	NC_000007.14:76300673-76302772	21	56	-	14.5965	3.21e-06	0.0118	GTTCGCCAGGCTGGTCTTGAACTCCTGACCTCAAGT
ZNF181	NC_000007.14:76300673-76302772	552	575	-	14.9182	3.23e-06	0.0033	ATCTTAGCACTTTGGGAGGCTGAT
KLF2	NC_000007.14:76300673-76302772	1002	1012	+	14.7091	3.23e-06	0.00406	CACCACACCCA
ZNF263	NC_000007.14:76300673-76302772	1873	1893	-	15.6531	3.25e-06	0.012	CCCCATGCACTCCTCCCCCAG
HSF1	NC_000007.14:76300673-76302772	1819	1831	+	14.9082	3.26e-06	0.0136	GAAGGTTCCAGAT
FOXI1	NC_000007.14:76300673-76302772	307	318	+	14.6739	3.28e-06	0.0137	GTTTGTTTGTTT
THAP1	NC_000007.14:76300673-76302772	1755	1766	-	15.0707	3.28e-06	0.0112	CGGCAGGGCACT
FOXJ3	NC_000007.14:76300673-76302772	300	312	-	15.1111	3.28e-06	0.0136	ACAAACAAAAACA
CEBPA	NC_000007.14:76300673-76302772	1234	1245	+	14.5606	3.31e-06	0.0138	AGTGGTGCAATC
ZNF222	NC_000007.14:76300673-76302772	580	588	-	14.0642	3.31e-06	0.0132	GCTGACATC
Nkx2-2	NC_000007.14:76300673-76302772	397	405	+	7.8932	3.31e-06	0.0138	CTCAAGTGC
CEBPB	NC_000007.14:76300673-76302772	1235	1245	+	14.8776	3.31e-06	0.0138	GTGGTGCAATC
ZNF563	NC_000007.14:76300673-76302772	968	985	+	15.1835	3.31e-06	0.0126	AGCCTCCCCAGCAGCTGC
Klf7	NC_000007.14:76300673-76302772	1847	1862	+	15.6974	3.32e-06	0.0133	TTCGCCCCGCCCACGG
Klf1	NC_000007.14:76300673-76302772	1002	1013	+	15.6881	3.33e-06	0.0131	CACCACACCCAG
KLF12	NC_000007.14:76300673-76302772	1851	1859	-	15.809	3.34e-06	0.0126	TGGGCGGGG
KLF14	NC_000007.14:76300673-76302772	1851	1859	-	16.1461	3.34e-06	0.0127	TGGGCGGGG
KLF1	NC_000007.14:76300673-76302772	1851	1859	-	15.6966	3.34e-06	0.0129	TGGGCGGGG
SP2	NC_000007.14:76300673-76302772	1851	1859	+	15.633	3.34e-06	0.0124	CCCCGCCCA
NHLH1	NC_000007.14:76300673-76302772	2076	2093	-	14.4898	3.38e-06	0.0104	GGGTCCCAGCTGGGGCCC
ZNF419	NC_000007.14:76300673-76302772	957	977	+	12.8214	3.39e-06	0.0134	TCTCCTGCCTCAGCCTCCCCA
CTCF	NC_000007.14:76300673-76302772	79	89	-	15.8515	3.43e-06	0.00283	TTTGTATTTTT
CTCF	NC_000007.14:76300673-76302772	1020	1030	+	15.8515	3.43e-06	0.00283	TTTGTATTTTT
ZNF566	NC_000007.14:76300673-76302772	965	985	+	14.9083	3.43e-06	0.0119	CTCAGCCTCCCCAGCAGCTGC
NFATC1	NC_000007.14:76300673-76302772	702	719	+	13.5306	3.45e-06	0.0079	TTTTCCAGATGGGGAAAC
Bhlha15	NC_000007.14:76300673-76302772	975	985	+	15.3571	3.46e-06	0.0135	CCAGCAGCTGC
BHLHA15	NC_000007.14:76300673-76302772	975	985	+	15.3571	3.46e-06	0.0136	CCAGCAGCTGC
NFIX	NC_000007.14:76300673-76302772	1765	1781	-	15.5408	3.48e-06	0.0131	GCTGGAGCCGTGCCACG
Sp1	NC_000007.14:76300673-76302772	1850	1859	-	15.2368	3.5e-06	0.00673	TGGGCGGGGC
MEF2A	NC_000007.14:76300673-76302772	75	89	+	14.7434	3.5e-06	0.00726	TACTAAAAATACAAA
MEF2A	NC_000007.14:76300673-76302772	1020	1034	-	14.7434	3.5e-06	0.00726	TACTAAAAATACAAA
NFIX	NC_000007.14:76300673-76302772	1765	1781	-	15.5306	3.52e-06	0.0135	GCTGGAGCCGTGCCACG
CTCF	NC_000007.14:76300673-76302772	201	235	+	13.5505	3.54e-06	0.0133	CTGCACTCCAGCCTGGGCGACAGAGGGAGACTCCA
ZNF287	NC_000007.14:76300673-76302772	826	858	+	13.4513	3.54e-06	0.00089	CAGATTACTAGATTGCTTTTTTCTTTTTTCTTT
ZIC2	NC_000007.14:76300673-76302772	2079	2089	+	14.3673	3.55e-06	0.013	CCCCAGCTGGG
KLF4	NC_000007.14:76300673-76302772	1850	1859	-	16.2727	3.56e-06	0.0125	TGGGCGGGGC
ASCL1	NC_000007.14:76300673-76302772	977	986	+	13.7041	3.59e-06	0.0144	AGCAGCTGCG
KLF3	NC_000007.14:76300673-76302772	1137	1147	+	15.6429	3.62e-06	0.0134	CACCACGCCCA
KLF1	NC_000007.14:76300673-76302772	1845	1859	+	15.3367	3.62e-06	0.00681	TCTTCGCCCCGCCCA
TCF12	NC_000007.14:76300673-76302772	975	985	+	14.7041	3.62e-06	0.0142	CCAGCAGCTGC
SP3	NC_000007.14:76300673-76302772	1137	1149	+	15.4231	3.65e-06	0.00734	CACCACGCCCAGC
EGR4	NC_000007.14:76300673-76302772	1852	1864	+	15.2857	3.65e-06	0.0138	CCCGCCCACGGCC
SP3	NC_000007.14:76300673-76302772	1137	1149	+	15.3673	3.66e-06	0.00717	CACCACGCCCAGC
ZNF543	NC_000007.14:76300673-76302772	1706	1717	+	15.1101	3.67e-06	0.0131	GCCCTGGCCACG
NKX2-8	NC_000007.14:76300673-76302772	397	406	+	14.3163	3.67e-06	0.0153	CTCAAGTGCT
Hsf1	NC_000007.14:76300673-76302772	1817	1831	+	15.303	3.68e-06	0.0152	GAGAAGGTTCCAGAT
SP4	NC_000007.14:76300673-76302772	1847	1861	+	15.1327	3.68e-06	0.0142	TTCGCCCCGCCCACG
Hsf2	NC_000007.14:76300673-76302772	1818	1831	+	13.6644	3.69e-06	0.0151	AGAAGGTTCCAGAT
HSF2	NC_000007.14:76300673-76302772	1818	1831	+	13.6644	3.69e-06	0.0151	AGAAGGTTCCAGAT
ASCL2	NC_000007.14:76300673-76302772	977	986	-	14.5306	3.7e-06	0.00742	CGCAGCTGCT
FOXI1	NC_000007.14:76300673-76302772	298	309	-	14.5196	3.7e-06	0.0154	AACAAAAACAAT
ZNF774	NC_000007.14:76300673-76302772	407	424	+	14.8919	3.72e-06	0.00361	CCTCCCACCTCAGCCTCC
E2f4	NC_000007.14:76300673-76302772	1848	1861	-	14.9694	3.73e-06	0.0142	CGTGGGCGGGGCGA
HSF2	NC_000007.14:76300673-76302772	1818	1832	+	14.9082	3.75e-06	0.0153	AGAAGGTTCCAGATG
NFATC1	NC_000007.14:76300673-76302772	702	719	+	13.4184	3.76e-06	0.00783	TTTTCCAGATGGGGAAAC
Nfia	NC_000007.14:76300673-76302772	1709	1723	-	14.38	3.78e-06	0.0152	GTGGCCCGTGGCCAG
NFIA	NC_000007.14:76300673-76302772	1709	1723	-	14.38	3.78e-06	0.0152	GTGGCCCGTGGCCAG
NFATC1	NC_000007.14:76300673-76302772	702	719	-	13.2857	3.79e-06	0.0079	GTTTCCCCATCTGGAAAA
HSF1	NC_000007.14:76300673-76302772	1819	1831	-	14.1639	3.82e-06	0.016	ATCTGGAACCTTC
ZNF281	NC_000007.14:76300673-76302772	1875	1886	+	15	3.85e-06	0.0146	GGGGGAGGAGTG
KLF13	NC_000007.14:76300673-76302772	1137	1149	+	15.3776	3.85e-06	0.00753	CACCACGCCCAGC
TGIF1	NC_000007.14:76300673-76302772	575	586	-	10.7143	3.85e-06	0.0159	TGACATCTGTAA
KLF5	NC_000007.14:76300673-76302772	1138	1147	+	13.4949	3.87e-06	0.0158	ACCACGCCCA
HNF4A	NC_000007.14:76300673-76302772	794	808	+	13.3673	3.87e-06	0.016	GGCTTCAAAGTCCAC
KLF4	NC_000007.14:76300673-76302772	1849	1859	+	14.7041	3.88e-06	0.00502	CGCCCCGCCCA
NFATC2	NC_000007.14:76300673-76302772	702	719	-	13.0612	3.88e-06	0.00809	GTTTCCCCATCTGGAAAA
KLF14	NC_000007.14:76300673-76302772	1137	1149	+	14.8469	3.9e-06	0.00752	CACCACGCCCAGC
HSF1	NC_000007.14:76300673-76302772	1817	1831	+	15.1515	3.91e-06	0.0153	GAGAAGGTTCCAGAT
SP9	NC_000007.14:76300673-76302772	1138	1149	+	14.931	3.93e-06	0.00769	ACCACGCCCAGC
SP9	NC_000007.14:76300673-76302772	1138	1149	+	14.8878	3.93e-06	0.00753	ACCACGCCCAGC
RARA	NC_000007.14:76300673-76302772	25	42	+	3.40909	3.95e-06	0.0164	GAGGTCAGGAGTTCAAGA
KLF5	NC_000007.14:76300673-76302772	1138	1147	+	14.2525	3.95e-06	0.0158	ACCACGCCCA
ZNF281	NC_000007.14:76300673-76302772	1871	1885	+	14.6667	3.96e-06	0.0153	CGCTGGGGGAGGAGT
FEZF1	NC_000007.14:76300673-76302772	836	850	+	14.4082	3.97e-06	0.0165	GATTGCTTTTTTCTT
HSF1	NC_000007.14:76300673-76302772	1819	1831	+	14.1429	4.02e-06	0.0168	GAAGGTTCCAGAT
ZNF35	NC_000007.14:76300673-76302772	838	867	+	14.7345	4.04e-06	0.00512	TTGCTTTTTTCTTTTTTCTTTTTTTTTTTT
KLF16	NC_000007.14:76300673-76302772	1138	1147	+	13.6224	4.04e-06	0.0104	ACCACGCCCA
KLF6	NC_000007.14:76300673-76302772	1002	1012	+	14.9138	4.06e-06	0.00791	CACCACACCCA
KLF6	NC_000007.14:76300673-76302772	1002	1012	+	14.8776	4.06e-06	0.00748	CACCACACCCA
Sp5	NC_000007.14:76300673-76302772	1850	1859	-	16.3443	4.08e-06	0.015	TGGGCGGGGC
ASCL2	NC_000007.14:76300673-76302772	977	986	-	14.1837	4.09e-06	0.00928	CGCAGCTGCT
ASCL2	NC_000007.14:76300673-76302772	977	986	+	14.0408	4.09e-06	0.0117	AGCAGCTGCG
REST	NC_000007.14:76300673-76302772	1739	1754	-	12.051	4.1e-06	0.0163	CGCCGGCCCTGGTGCT
ZNF121	NC_000007.14:76300673-76302772	212	235	+	14.5321	4.1e-06	0.00247	CCTGGGCGACAGAGGGAGACTCCA
ZNF713	NC_000007.14:76300673-76302772	851	869	+	8.30612	4.1e-06	0.0152	TTTTCTTTTTTTTTTTTTG
ZBTB7A	NC_000007.14:76300673-76302772	2085	2099	+	14.898	4.12e-06	0.0156	CTGGGACCCCTTCCG
SREBF2	NC_000007.14:76300673-76302772	190	201	+	15.5321	4.14e-06	0.0162	AGATCAGGCCAC
ZBTB18	NC_000007.14:76300673-76302772	976	987	+	15.1735	4.2e-06	0.00829	CAGCAGCTGCGA
ZNF891	NC_000007.14:76300673-76302772	1393	1413	+	14.8532	4.2e-06	0.0153	ACTGGTCTCAAACTCCTAGCC
ZNF287	NC_000007.14:76300673-76302772	240	272	-	13.1062	4.23e-06	0.000998	TATGTTTTATTTATTTATTTATTTATTTATTTT
NHLH1	NC_000007.14:76300673-76302772	976	987	+	15.1829	4.24e-06	0.00848	CAGCAGCTGCGA
ZNF492	NC_000007.14:76300673-76302772	847	864	+	14.1727	4.25e-06	0.00583	TCTTTTTTCTTTTTTTTT
ZNF610	NC_000007.14:76300673-76302772	1889	1902	-	14.9388	4.32e-06	0.0138	GCCGCCCCTCCCCA
KLF5	NC_000007.14:76300673-76302772	999	1012	-	14.8939	4.41e-06	0.0119	TGGGTGTGGTGGCG
Znf281	NC_000007.14:76300673-76302772	1870	1884	+	12.1818	4.41e-06	0.0167	ACGCTGGGGGAGGAG
KLF17	NC_000007.14:76300673-76302772	1849	1860	+	14.4286	4.41e-06	0.0176	CGCCCCGCCCAC
BCL6B	NC_000007.14:76300673-76302772	828	843	+	12.0918	4.41e-06	0.0184	GATTACTAGATTGCTT
ZNF467	NC_000007.14:76300673-76302772	956	976	+	14.2323	4.45e-06	0.00829	TTCTCCTGCCTCAGCCTCCCC
Sp5	NC_000007.14:76300673-76302772	1851	1874	-	14.4394	4.46e-06	0.00475	AGCGTTCAGGGGCCGTGGGCGGGG
NHLH1	NC_000007.14:76300673-76302772	977	986	+	15.4796	4.46e-06	0.00889	AGCAGCTGCG
Zbtb17	NC_000007.14:76300673-76302772	1869	1887	+	14.398	4.47e-06	0.00533	AACGCTGGGGGAGGAGTGC
ZSCAN22	NC_000007.14:76300673-76302772	407	421	+	14.4286	4.49e-06	0.0128	CCTCCCACCTCAGCC
Klf4	NC_000007.14:76300673-76302772	1138	1152	-	14.4697	4.5e-06	0.00896	TGGGCTGGGCGTGGT
HNF4A	NC_000007.14:76300673-76302772	794	808	+	12.9082	4.5e-06	0.0186	GGCTTCAAAGTCCAC
Foxg1	NC_000007.14:76300673-76302772	300	316	-	6.77551	4.56e-06	0.0189	ACAAACAAACAAAAACA
ZNF571	NC_000007.14:76300673-76302772	1427	1441	+	14.4128	4.57e-06	0.00358	CTGCCTTGGCCTCCC
KLF13	NC_000007.14:76300673-76302772	1137	1149	+	15.0408	4.57e-06	0.00872	CACCACGCCCAGC
KLF3	NC_000007.14:76300673-76302772	1137	1147	+	15.3404	4.6e-06	0.0173	CACCACGCCCA
KLF3	NC_000007.14:76300673-76302772	1137	1147	+	15.3163	4.6e-06	0.0177	CACCACGCCCA
FERD3L	NC_000007.14:76300673-76302772	2078	2091	-	14.2128	4.62e-06	0.00911	GTCCCAGCTGGGGC
MYOG	NC_000007.14:76300673-76302772	976	987	-	14.4587	4.63e-06	0.0101	TCGCAGCTGCTG
SP9	NC_000007.14:76300673-76302772	1850	1861	+	14.8163	4.63e-06	0.0155	GCCCCGCCCACG
SP8	NC_000007.14:76300673-76302772	1138	1149	+	14.7143	4.66e-06	0.0182	ACCACGCCCAGC
ZNF283	NC_000007.14:76300673-76302772	1132	1155	+	14.367	4.66e-06	0.0155	TGAGCCACCACGCCCAGCCCAGAC
SP8	NC_000007.14:76300673-76302772	1138	1149	+	14.7368	4.68e-06	0.0187	ACCACGCCCAGC
SP8	NC_000007.14:76300673-76302772	1850	1861	+	14.7959	4.7e-06	0.0186	GCCCCGCCCACG
ASCL1	NC_000007.14:76300673-76302772	977	986	+	13.5818	4.71e-06	0.0108	AGCAGCTGCG
ASCL2	NC_000007.14:76300673-76302772	977	986	+	14.1224	4.71e-06	0.00928	AGCAGCTGCG
ASCL1	NC_000007.14:76300673-76302772	977	986	+	13.551	4.71e-06	0.0106	AGCAGCTGCG
Hnf4a	NC_000007.14:76300673-76302772	794	807	+	14.7755	4.71e-06	0.0194	GGCTTCAAAGTCCA
FOXJ2	NC_000007.14:76300673-76302772	300	312	-	14.6607	4.72e-06	0.0196	ACAAACAAAAACA
TGIF1	NC_000007.14:76300673-76302772	575	586	-	11.3061	4.73e-06	0.0181	TGACATCTGTAA
ZNF281	NC_000007.14:76300673-76302772	1850	1861	+	14.4091	4.77e-06	0.0142	GCCCCGCCCACG
FERD3L	NC_000007.14:76300673-76302772	2078	2091	+	14.1735	4.79e-06	0.00947	GCCCCAGCTGGGAC
THRB	NC_000007.14:76300673-76302772	182	201	-	12.0204	4.8e-06	0.0146	GTGGCCTGATCTAGGCTCAC
Nhlh1	NC_000007.14:76300673-76302772	2075	2094	+	13.2805	4.82e-06	0.00918	GGGGCCCCAGCTGGGACCCC
NFATC2	NC_000007.14:76300673-76302772	702	719	+	12.5306	4.82e-06	0.0113	TTTTCCAGATGGGGAAAC
NR1H4	NC_000007.14:76300673-76302772	1910	1920	-	14.1667	4.88e-06	0.0204	GCAATGACCCG
Hoxd9	NC_000007.14:76300673-76302772	613	621	-	12.6389	4.91e-06	0.0205	CCCATAAAA
Hoxd9	NC_000007.14:76300673-76302772	613	621	+	12.6078	4.91e-06	0.0205	TTTTATGGG
HOXD13	NC_000007.14:76300673-76302772	613	621	+	8.6	4.91e-06	0.0205	TTTTATGGG
HOXD13	NC_000007.14:76300673-76302772	613	621	+	9.5098	4.91e-06	0.0205	TTTTATGGG
HOXD13	NC_000007.14:76300673-76302772	613	621	+	8.62	4.91e-06	0.0205	TTTTATGGG
TCF7L1	NC_000007.14:76300673-76302772	1510	1518	+	14.4059	4.91e-06	0.0205	CTTTGATCT
TCF7L1	NC_000007.14:76300673-76302772	1510	1518	-	14.78	4.91e-06	0.0205	AGATCAAAG
LEF1	NC_000007.14:76300673-76302772	1510	1518	-	14.9	4.91e-06	0.0205	AGATCAAAG
LEF1	NC_000007.14:76300673-76302772	1510	1518	-	15.4141	4.91e-06	0.0205	AGATCAAAG
ZNF674	NC_000007.14:76300673-76302772	1082	1093	+	14.8073	4.92e-06	0.0157	CTCTGGTGATCC
SP2	NC_000007.14:76300673-76302772	1846	1862	+	14.0714	4.92e-06	0.0192	CTTCGCCCCGCCCACGG
ZNF768	NC_000007.14:76300673-76302772	1666	1685	-	12.9091	4.94e-06	0.0193	CAGAGCCAGACAGGTTGGGT
Rxrb	NC_000007.14:76300673-76302772	24	33	+	14.2308	4.96e-06	0.0202	TGAGGTCAGG
RXRB	NC_000007.14:76300673-76302772	24	33	+	14.2308	4.96e-06	0.0201	TGAGGTCAGG
ZNF263	NC_000007.14:76300673-76302772	404	415	-	14.9273	4.97e-06	0.00944	GGTGGGAGGAGC
CTCF	NC_000007.14:76300673-76302772	1074	1089	+	14.6122	5e-06	0.019	CTCCTGACCTCTGGTG
ZNF263	NC_000007.14:76300673-76302772	1877	1891	-	14.7347	5e-06	0.0193	CCATGCACTCCTCCC
Egr3	NC_000007.14:76300673-76302772	1853	1862	+	12.8182	5.01e-06	0.0197	CCGCCCACGG
ZNF35	NC_000007.14:76300673-76302772	842	871	+	14.4159	5.03e-06	0.00512	TTTTTTCTTTTTTCTTTTTTTTTTTTTGAG
ZNF582	NC_000007.14:76300673-76302772	526	546	-	12.2018	5.04e-06	0.0209	AGGATTACTTGAAGCCAGAAG
Sp5	NC_000007.14:76300673-76302772	1844	1867	-	14.2424	5.04e-06	0.00475	AGGGGCCGTGGGCGGGGCGAAGAG
TBX1	NC_000007.14:76300673-76302772	1600	1619	-	9.86735	5.05e-06	0.021	GCGTGTGAGATAGAATGTGA
MYOG	NC_000007.14:76300673-76302772	976	987	+	14.4128	5.07e-06	0.0101	CAGCAGCTGCGA
CTCF	NC_000007.14:76300673-76302772	855	865	+	15.3267	5.08e-06	0.00349	CTTTTTTTTTT
TP73	NC_000007.14:76300673-76302772	1320	1338	+	14.5306	5.13e-06	0.0203	AGGCATGCACCACCATGCC
Insm1	NC_000007.14:76300673-76302772	1860	1871	-	14.0102	5.14e-06	0.0205	GTTCAGGGGCCG
INSM1	NC_000007.14:76300673-76302772	1860	1871	-	14.0102	5.14e-06	0.0203	GTTCAGGGGCCG
CEBPB	NC_000007.14:76300673-76302772	1234	1245	+	14.4545	5.14e-06	0.0215	AGTGGTGCAATC
Hnf4a	NC_000007.14:76300673-76302772	794	809	+	12.1735	5.16e-06	0.0213	GGCTTCAAAGTCCACA
KLF7	NC_000007.14:76300673-76302772	1851	1859	-	15.6517	5.17e-06	0.0194	TGGGCGGGG
SP4	NC_000007.14:76300673-76302772	1890	1898	+	15.8539	5.17e-06	0.0131	GGGGAGGGG
SP1	NC_000007.14:76300673-76302772	1890	1898	+	16.0612	5.17e-06	0.017	GGGGAGGGG
MAZ	NC_000007.14:76300673-76302772	1891	1899	-	16.4694	5.17e-06	0.0127	GCCCCTCCC
ZFP28	NC_000007.14:76300673-76302772	853	872	+	13.3333	5.21e-06	0.0214	TTCTTTTTTTTTTTTTGAGA
Tcf3	NC_000007.14:76300673-76302772	976	986	-	14.6364	5.22e-06	0.0201	CGCAGCTGCTG
TCF3	NC_000007.14:76300673-76302772	976	986	-	14.6364	5.22e-06	0.0206	CGCAGCTGCTG
EGR1	NC_000007.14:76300673-76302772	1852	1864	+	13.949	5.22e-06	0.02	CCCGCCCACGGCC
ZBTB48	NC_000007.14:76300673-76302772	1858	1869	-	14.1212	5.26e-06	0.0205	TCAGGGGCCGTG
Zfp526	NC_000007.14:76300673-76302772	1001	1012	-	14.8689	5.27e-06	0.0205	TGGGTGTGGTGG
MEF2C	NC_000007.14:76300673-76302772	1023	1034	-	12.7959	5.27e-06	0.011	TACTAAAAATAC
MEF2C	NC_000007.14:76300673-76302772	75	86	+	12.7959	5.27e-06	0.011	TACTAAAAATAC
NHLH1	NC_000007.14:76300673-76302772	2076	2093	+	13.6122	5.31e-06	0.0104	GGGCCCCAGCTGGGACCC
THRA	NC_000007.14:76300673-76302772	1074	1097	+	12.9474	5.32e-06	0.0142	CTCCTGACCTCTGGTGATCCTCCC
ASCL1	NC_000007.14:76300673-76302772	977	986	-	13.5455	5.32e-06	0.0108	CGCAGCTGCT
ASCL1	NC_000007.14:76300673-76302772	977	986	-	13.5306	5.32e-06	0.0106	CGCAGCTGCT
ZNF85	NC_000007.14:76300673-76302772	835	854	-	14.4182	5.33e-06	0.022	AAAAAAGAAAAAAGCAATCT
REST	NC_000007.14:76300673-76302772	1737	1755	-	11.4388	5.33e-06	0.0195	TCGCCGGCCCTGGTGCTTA
ZNF554	NC_000007.14:76300673-76302772	1744	1764	+	14.4037	5.35e-06	0.0117	CAGGGCCGGCGAGTGCCCTGC
MAZ	NC_000007.14:76300673-76302772	1875	1896	+	14.2394	5.37e-06	0.0111	GGGGGAGGAGTGCATGGGGAGG
TGIF2LX	NC_000007.14:76300673-76302772	575	586	-	12.8061	5.38e-06	0.0217	TGACATCTGTAA
HNF4A	NC_000007.14:76300673-76302772	794	807	+	14.5909	5.39e-06	0.0222	GGCTTCAAAGTCCA
ZNF44	NC_000007.14:76300673-76302772	1553	1582	+	14.5321	5.4e-06	0.0181	GCTCACTGCAGCCTCAACTCCTGGGCTCAA
CEBPB	NC_000007.14:76300673-76302772	1232	1245	+	14.5102	5.41e-06	0.0226	GCAGTGGTGCAATC
Ascl2	NC_000007.14:76300673-76302772	977	985	-	15.0758	5.43e-06	0.0219	GCAGCTGCT
Zbtb3	NC_000007.14:76300673-76302772	589	597	+	10.88	5.43e-06	0.0122	CACTGCACC
NFATC2	NC_000007.14:76300673-76302772	702	719	-	12.2143	5.44e-06	0.0113	GTTTCCCCATCTGGAAAA
PRDM9	NC_000007.14:76300673-76302772	401	424	-	14.1376	5.45e-06	0.0208	GGAGGCTGAGGTGGGAGGAGCACT
KLF16	NC_000007.14:76300673-76302772	1850	1859	+	13.3265	5.46e-06	0.0104	GCCCCGCCCA
NFIC	NC_000007.14:76300673-76302772	1708	1723	+	14.7431	5.46e-06	0.0217	CCTGGCCACGGGCCAC
SP1	NC_000007.14:76300673-76302772	1851	1865	+	14.4592	5.47e-06	0.0211	CCCCGCCCACGGCCC
BHLHE22	NC_000007.14:76300673-76302772	977	986	+	14	5.47e-06	0.00973	AGCAGCTGCG
BHLHE22	NC_000007.14:76300673-76302772	977	986	-	14	5.47e-06	0.00973	CGCAGCTGCT
ZNF615	NC_000007.14:76300673-76302772	901	912	-	14.5563	5.47e-06	0.0228	CACCACTGTACT
KLF12	NC_000007.14:76300673-76302772	1849	1859	+	14.9694	5.49e-06	0.0104	CGCCCCGCCCA
KLF14	NC_000007.14:76300673-76302772	1137	1149	+	14.3469	5.5e-06	0.011	CACCACGCCCAGC
FOXE1	NC_000007.14:76300673-76302772	308	322	-	14.6837	5.51e-06	0.0229	CTCAAAACAAACAAA
Twist2	NC_000007.14:76300673-76302772	2080	2089	+	13.7021	5.53e-06	0.00819	CCCAGCTGGG
Twist2	NC_000007.14:76300673-76302772	2080	2089	-	13.7021	5.53e-06	0.00819	CCCAGCTGGG
KLF9	NC_000007.14:76300673-76302772	1136	1151	+	14.4959	5.53e-06	0.00983	CCACCACGCCCAGCCC
CEBPD	NC_000007.14:76300673-76302772	1234	1244	-	13.3818	5.56e-06	0.0227	ATTGCACCACT
ZNF713	NC_000007.14:76300673-76302772	851	869	+	7.56122	5.56e-06	0.0171	TTTTCTTTTTTTTTTTTTG
SP8	NC_000007.14:76300673-76302772	1138	1149	+	14.6735	5.64e-06	0.0108	ACCACGCCCAGC
ZNF467	NC_000007.14:76300673-76302772	1872	1883	-	14.4082	5.65e-06	0.0213	TCCTCCCCCAGC
ZNF484	NC_000007.14:76300673-76302772	713	733	-	14.4404	5.65e-06	0.0214	TTCTTTGTGCCTCAGTTTCCC
KLF12	NC_000007.14:76300673-76302772	1002	1012	+	14.8367	5.67e-06	0.0108	CACCACACCCA
SP1	NC_000007.14:76300673-76302772	1889	1899	-	14.9038	5.67e-06	0.0111	GCCCCTCCCCA
ZNF281	NC_000007.14:76300673-76302772	1875	1886	-	13.898	5.68e-06	0.0215	CACTCCTCCCCC
ZNF787	NC_000007.14:76300673-76302772	949	968	+	13.9898	5.69e-06	0.0219	CAAGCAATTCTCCTGCCTCA
Sall2	NC_000007.14:76300673-76302772	729	741	+	13.5806	5.71e-06	0.0238	AAGAATCTAACTT
ZNF224	NC_000007.14:76300673-76302772	368	403	+	13.6053	5.73e-06	0.0118	CAGGCTCACTGCAGCCTCGACCTCCTTGGCTCAAGT
FERD3L	NC_000007.14:76300673-76302772	2078	2091	+	13.602	5.74e-06	0.0115	GCCCCAGCTGGGAC
Nanog	NC_000007.14:76300673-76302772	1910	1921	+	14.75	5.74e-06	0.0239	CGGGTCATTGCC
REST	NC_000007.14:76300673-76302772	1739	1753	-	11.2041	5.75e-06	0.0226	GCCGGCCCTGGTGCT
EGR2	NC_000007.14:76300673-76302772	1852	1864	+	14.6735	5.75e-06	0.0224	CCCGCCCACGGCC
Ebf1	NC_000007.14:76300673-76302772	1410	1422	+	14.8636	5.79e-06	0.0219	AGCCTCAAGGGAC
Mef2a	NC_000007.14:76300673-76302772	1947	1960	-	13.9257	5.79e-06	0.0241	GGGTATTTTTAGCA
PKNOX2	NC_000007.14:76300673-76302772	575	586	-	11.0328	5.81e-06	0.0239	TGACATCTGTAA
NFIX	NC_000007.14:76300673-76302772	1766	1780	-	14.5306	5.82e-06	0.0227	CTGGAGCCGTGCCAC
FOXD3	NC_000007.14:76300673-76302772	240	255	+	14.0897	5.83e-06	0.0049	AAAATAAATAAATAAA
ZNF182	NC_000007.14:76300673-76302772	856	867	+	14.6607	5.9e-06	0.00607	TTTTTTTTTTTT
ZNF182	NC_000007.14:76300673-76302772	857	868	+	14.6607	5.9e-06	0.00607	TTTTTTTTTTTT
FOXD3	NC_000007.14:76300673-76302772	244	259	+	14.0769	5.9e-06	0.0049	TAAATAAATAAATAAA
FOXD3	NC_000007.14:76300673-76302772	248	263	+	14.0769	5.9e-06	0.0049	TAAATAAATAAATAAA
FOXD3	NC_000007.14:76300673-76302772	252	267	+	14.0769	5.9e-06	0.0049	TAAATAAATAAATAAA
Ascl1	NC_000007.14:76300673-76302772	977	988	+	11.5455	5.9e-06	0.0173	AGCAGCTGCGAT
ZNF554	NC_000007.14:76300673-76302772	1665	1685	-	14.2661	5.9e-06	0.0117	CAGAGCCAGACAGGTTGGGTT
ASCL2	NC_000007.14:76300673-76302772	977	986	-	13.7347	5.93e-06	0.0117	CGCAGCTGCT
ZNF181	NC_000007.14:76300673-76302772	1431	1454	-	13.8545	5.94e-06	0.00485	ATCTCAGCACTTTGGGAGGCCAAG
Foxg1	NC_000007.14:76300673-76302772	300	316	-	-0.909091	5.94e-06	0.0246	ACAAACAAACAAAAACA
ZNF419	NC_000007.14:76300673-76302772	957	977	+	13.9091	5.95e-06	0.0242	TCTCCTGCCTCAGCCTCCCCA
KLF9	NC_000007.14:76300673-76302772	1001	1016	+	14.3902	5.95e-06	0.00983	CCACCACACCCAGCTA
ZNF662	NC_000007.14:76300673-76302772	1675	1692	+	14.367	5.95e-06	0.0233	GTCTGGCTCTGTCCTCCT
KLF4	NC_000007.14:76300673-76302772	1849	1860	+	14.7091	5.96e-06	0.0212	CGCCCCGCCCAC
Mafk	NC_000007.14:76300673-76302772	2026	2037	-	14.0442	5.96e-06	0.0247	GGCTGACTCTGC
FERD3L	NC_000007.14:76300673-76302772	2078	2091	-	13.2653	5.97e-06	0.0238	GTCCCAGCTGGGGC
ZNF487	NC_000007.14:76300673-76302772	1335	1363	-	3.29	6e-06	0.00488	CCAAAAAATATTTAAAAATTAGCTGGGCA
MEF2D	NC_000007.14:76300673-76302772	1949	1960	-	14.4627	6.03e-06	0.0172	GGGTATTTTTAG
VEZF1	NC_000007.14:76300673-76302772	1876	1897	+	14.0625	6.08e-06	0.0112	GGGGAGGAGTGCATGGGGAGGG
ZBTB6	NC_000007.14:76300673-76302772	393	405	-	14.6881	6.08e-06	0.012	GCACTTGAGCCAA
Irf3	NC_000007.14:76300673-76302772	847	866	-	14.2031	6.08e-06	0.0135	AAAAAAAAAAAGAAAAAAGA
IRF3	NC_000007.14:76300673-76302772	847	866	-	14.2031	6.08e-06	0.0135	AAAAAAAAAAAGAAAAAAGA
ZSCAN22	NC_000007.14:76300673-76302772	1285	1300	-	14.1818	6.1e-06	0.0103	AGGCTGAAGCAGGAGG
Foxc1	NC_000007.14:76300673-76302772	243	253	+	14.3366	6.11e-06	0.00634	ATAAATAAATA
Foxc1	NC_000007.14:76300673-76302772	247	257	+	14.3366	6.11e-06	0.00634	ATAAATAAATA
Foxc1	NC_000007.14:76300673-76302772	251	261	+	14.3366	6.11e-06	0.00634	ATAAATAAATA
Foxc1	NC_000007.14:76300673-76302772	255	265	+	14.3366	6.11e-06	0.00634	ATAAATAAATA
TGIF1	NC_000007.14:76300673-76302772	575	586	+	14.1909	6.11e-06	0.0218	TTACAGATGTCA
ZNF85	NC_000007.14:76300673-76302772	1111	1128	+	14.3761	6.11e-06	0.0243	AAAGTGCTGGGATTACAG
KLF5	NC_000007.14:76300673-76302772	1890	1903	+	14.4545	6.12e-06	0.0119	GGGGAGGGGCGGCC
ZNF431	NC_000007.14:76300673-76302772	1401	1415	+	14.6429	6.13e-06	0.0199	CAAACTCCTAGCCTC
ZNF563	NC_000007.14:76300673-76302772	965	985	+	13.976	6.14e-06	0.0232	CTCAGCCTCCCCAGCAGCTGC
REST	NC_000007.14:76300673-76302772	1737	1752	-	12.9184	6.17e-06	0.0229	CCGGCCCTGGTGCTTA
Klf14	NC_000007.14:76300673-76302772	1850	1859	-	14.3279	6.19e-06	0.023	TGGGCGGGGC
Thra	NC_000007.14:76300673-76302772	1078	1094	-	14.2276	6.2e-06	0.0248	AGGATCACCAGAGGTCA
KLF2	NC_000007.14:76300673-76302772	1002	1012	+	14.7245	6.25e-06	0.00716	CACCACACCCA
HOXC10	NC_000007.14:76300673-76302772	612	621	+	12.5545	6.26e-06	0.0261	ATTTTATGGG
ZNF443	NC_000007.14:76300673-76302772	1297	1317	+	12.7117	6.28e-06	0.00433	GCCTCTGGAGTAGCTGGGGCC
HSF2	NC_000007.14:76300673-76302772	1819	1831	-	14.1636	6.3e-06	0.0263	ATCTGGAACCTTC
FERD3L	NC_000007.14:76300673-76302772	2078	2091	-	13.2653	6.31e-06	0.025	GTCCCAGCTGGGGC
ASCL2	NC_000007.14:76300673-76302772	977	986	+	13.5918	6.4e-06	0.0193	AGCAGCTGCG
Zfp513	NC_000007.14:76300673-76302772	1840	1857	-	-15.8361	6.41e-06	0.0255	GGCGGGGCGAAGAGGGTT
HSF2	NC_000007.14:76300673-76302772	1819	1831	+	14.1837	6.41e-06	0.0268	GAAGGTTCCAGAT
PATZ1	NC_000007.14:76300673-76302772	1850	1861	-	14.6292	6.44e-06	0.0223	CGTGGGCGGGGC
Klf3	NC_000007.14:76300673-76302772	1134	1152	-	14.3485	6.48e-06	0.0124	TGGGCTGGGCGTGGTGGCT
ZNF41	NC_000007.14:76300673-76302772	2022	2054	-	13.101	6.48e-06	0.0255	CGGCGCTCGGTCATGCTGGCTGACTCTGCTCTG
FOXC2	NC_000007.14:76300673-76302772	243	253	+	14.5487	6.5e-06	0.00675	ATAAATAAATA
FOXC2	NC_000007.14:76300673-76302772	247	257	+	14.5487	6.5e-06	0.00675	ATAAATAAATA
FOXC2	NC_000007.14:76300673-76302772	251	261	+	14.5487	6.5e-06	0.00675	ATAAATAAATA
FOXC2	NC_000007.14:76300673-76302772	255	265	+	14.5487	6.5e-06	0.00675	ATAAATAAATA
LEF1	NC_000007.14:76300673-76302772	1506	1520	-	13.9355	6.52e-06	0.0271	ACAGATCAAAGTCTT
ZSCAN22	NC_000007.14:76300673-76302772	544	558	+	13.8163	6.52e-06	0.0128	CCTCCCACATCAGCC
ZNF740	NC_000007.14:76300673-76302772	1848	1860	+	13.6697	6.55e-06	0.0238	TCGCCCCGCCCAC
Foxc1	NC_000007.14:76300673-76302772	243	253	+	14.3548	6.56e-06	0.00682	ATAAATAAATA
Foxc1	NC_000007.14:76300673-76302772	247	257	+	14.3548	6.56e-06	0.00682	ATAAATAAATA
Foxc1	NC_000007.14:76300673-76302772	251	261	+	14.3548	6.56e-06	0.00682	ATAAATAAATA
Foxc1	NC_000007.14:76300673-76302772	255	265	+	14.3548	6.56e-06	0.00682	ATAAATAAATA
ZNF460	NC_000007.14:76300673-76302772	1890	1901	-	14.5505	6.56e-06	0.0184	CCGCCCCTCCCC
LEF1	NC_000007.14:76300673-76302772	1506	1520	-	13.9394	6.57e-06	0.0274	ACAGATCAAAGTCTT
ZNF527	NC_000007.14:76300673-76302772	958	978	+	14.1727	6.59e-06	0.0245	CTCCTGCCTCAGCCTCCCCAG
OSR2	NC_000007.14:76300673-76302772	120	135	+	14.0826	6.64e-06	0.00866	GTCCCAGCTACTCAGG
CTCF	NC_000007.14:76300673-76302772	1852	1868	+	13.3028	6.64e-06	0.0236	CCCGCCCACGGCCCCTG
ZBTB14	NC_000007.14:76300673-76302772	1851	1862	+	14.3455	6.65e-06	0.0212	CCCCGCCCACGG
MAZ	NC_000007.14:76300673-76302772	1850	1858	+	16.0918	6.67e-06	0.0127	GCCCCGCCC
PATZ1	NC_000007.14:76300673-76302772	1851	1858	+	15	6.67e-06	0.0262	CCCCGCCC
Sp1	NC_000007.14:76300673-76302772	1852	1860	+	14.4796	6.67e-06	0.0234	CCCGCCCAC
ZNF770	NC_000007.14:76300673-76302772	1430	1440	+	14.7449	6.71e-06	0.00659	CCTTGGCCTCC
NFIC	NC_000007.14:76300673-76302772	1765	1781	-	14.5918	6.72e-06	0.0258	GCTGGAGCCGTGCCACG
RARA	NC_000007.14:76300673-76302772	25	39	+	10.4082	6.76e-06	0.0282	GAGGTCAGGAGTTCA
RUNX2	NC_000007.14:76300673-76302772	1930	1947	+	13.7347	6.77e-06	0.0257	AGACCTCAAACACCGCCT
KLF6	NC_000007.14:76300673-76302772	1850	1868	-	14.0758	6.79e-06	0.0229	CAGGGGCCGTGGGCGGGGC
SP5	NC_000007.14:76300673-76302772	405	414	+	14.3878	6.81e-06	0.0115	CTCCTCCCAC
CTCF	NC_000007.14:76300673-76302772	1078	1089	+	14.4592	6.81e-06	0.0269	TGACCTCTGGTG
OSR2	NC_000007.14:76300673-76302772	973	988	-	14.055	6.82e-06	0.00866	ATCGCAGCTGCTGGGG
KLF16	NC_000007.14:76300673-76302772	1138	1147	+	14.3776	6.83e-06	0.0267	ACCACGCCCA
KLF13	NC_000007.14:76300673-76302772	1137	1149	+	14.4592	6.84e-06	0.0133	CACCACGCCCAGC
Nhlh2	NC_000007.14:76300673-76302772	977	986	+	13.202	6.85e-06	0.0256	AGCAGCTGCG
SOX2	NC_000007.14:76300673-76302772	288	304	-	9.86735	6.87e-06	0.0286	AAACAATTACCGTGTTT
ZNF341	NC_000007.14:76300673-76302772	1089	1110	-	13.9512	6.96e-06	0.0104	GGGAGACCGAGGTGGGAGGATC
PKNOX2	NC_000007.14:76300673-76302772	575	586	-	11.2653	6.97e-06	0.0288	TGACATCTGTAA
Irf3	NC_000007.14:76300673-76302772	841	860	-	14.0078	6.97e-06	0.0135	AAAAAGAAAAAAGAAAAAAG
IRF3	NC_000007.14:76300673-76302772	841	860	-	14.0078	6.97e-06	0.0135	AAAAAGAAAAAAGAAAAAAG
NFIB	NC_000007.14:76300673-76302772	1765	1781	-	14.4184	6.98e-06	0.0272	GCTGGAGCCGTGCCACG
KLF10	NC_000007.14:76300673-76302772	1851	1859	-	14.618	7e-06	0.0271	TGGGCGGGG
SP4	NC_000007.14:76300673-76302772	1851	1859	-	15.5169	7e-06	0.0131	TGGGCGGGG
Sp1	NC_000007.14:76300673-76302772	1871	1884	+	13.9458	7e-06	0.0267	CGCTGGGGGAGGAG
ZNF135	NC_000007.14:76300673-76302772	29	42	-	13.2653	7.02e-06	0.00434	TCTTGAACTCCTGA
ZIC2	NC_000007.14:76300673-76302772	2068	2078	+	13.7959	7.02e-06	0.013	CTCCTGCGGGG
CTCF	NC_000007.14:76300673-76302772	843	853	+	14.8713	7.08e-06	0.00365	TTTTTCTTTTT
CTCF	NC_000007.14:76300673-76302772	850	860	+	14.8713	7.08e-06	0.00365	TTTTTCTTTTT
ZNF235	NC_000007.14:76300673-76302772	253	282	-	13.6238	7.1e-06	0.00151	GTACATCTTCTATGTTTTATTTATTTATTT
ZNF235	NC_000007.14:76300673-76302772	823	852	+	13.6238	7.1e-06	0.00151	CACCAGATTACTAGATTGCTTTTTTCTTTT
TP53	NC_000007.14:76300673-76302772	502	521	+	13.2879	7.11e-06	0.0144	TGTGTTGCCCAGGCTTGTTC
MAZ	NC_000007.14:76300673-76302772	403	424	-	13.7958	7.16e-06	0.0111	GGAGGCTGAGGTGGGAGGAGCA
Nkx2-1	NC_000007.14:76300673-76302772	394	406	-	14.2571	7.17e-06	0.0274	AGCACTTGAGCCA
ZNF287	NC_000007.14:76300673-76302772	842	874	+	12.0442	7.18e-06	0.0016	TTTTTTCTTTTTTCTTTTTTTTTTTTTGAGATG
ZNF257	NC_000007.14:76300673-76302772	958	969	-	14.764	7.18e-06	0.0281	CTGAGGCAGGAG
ZNF331	NC_000007.14:76300673-76302772	1136	1155	-	10.7879	7.18e-06	0.0212	GTCTGGGCTGGGCGTGGTGG
ZNF324	NC_000007.14:76300673-76302772	165	187	-	13.8144	7.18e-06	0.0274	GCTCACTCCAACCTCTACCTCCC
Nr1d1	NC_000007.14:76300673-76302772	713	731	+	13.5405	7.21e-06	0.0288	GGGAAACTGAGGCACAAAG
NR1D1	NC_000007.14:76300673-76302772	713	731	+	13.5405	7.21e-06	0.0289	GGGAAACTGAGGCACAAAG
NFIB	NC_000007.14:76300673-76302772	1706	1726	+	12.8878	7.23e-06	0.0271	GCCCTGGCCACGGGCCACAGC
TBX3	NC_000007.14:76300673-76302772	1093	1103	-	12.7273	7.24e-06	0.0146	CGAGGTGGGAG
ZNF384	NC_000007.14:76300673-76302772	858	869	-	14.0851	7.27e-06	0.00593	CAAAAAAAAAAA
Nr1i2	NC_000007.14:76300673-76302772	1077	1095	-	14.2584	7.28e-06	0.0287	GAGGATCACCAGAGGTCAG
NR1I2	NC_000007.14:76300673-76302772	1077	1095	-	14.2584	7.28e-06	0.029	GAGGATCACCAGAGGTCAG
Foxj2	NC_000007.14:76300673-76302772	310	319	+	14.3587	7.28e-06	0.0122	TGTTTGTTTT
FOXJ2	NC_000007.14:76300673-76302772	310	319	+	14.3587	7.28e-06	0.0122	TGTTTGTTTT
ZNF384	NC_000007.14:76300673-76302772	855	863	+	16.5545	7.28e-06	0.011	CTTTTTTTT
ZNF613	NC_000007.14:76300673-76302772	855	863	+	14.4196	7.28e-06	0.03	CTTTTTTTT
ASCL1	NC_000007.14:76300673-76302772	977	986	-	13.4286	7.29e-06	0.0146	CGCAGCTGCT
ZNF71	NC_000007.14:76300673-76302772	1839	1862	+	13.3636	7.31e-06	0.0277	GAACCCTCTTCGCCCCGCCCACGG
Nr2f1	NC_000007.14:76300673-76302772	1078	1086	-	13.4756	7.34e-06	0.0299	CAGAGGTCA
FOXE1	NC_000007.14:76300673-76302772	308	321	-	14.3966	7.36e-06	0.0306	TCAAAACAAACAAA
ZNF235	NC_000007.14:76300673-76302772	257	286	-	13.5545	7.39e-06	0.00151	TACTGTACATCTTCTATGTTTTATTTATTT
ZNF33A	NC_000007.14:76300673-76302772	120	141	+	0.795918	7.4e-06	0.00691	GTCCCAGCTACTCAGGAGGCTG
KLF12	NC_000007.14:76300673-76302772	1889	1899	+	14.1667	7.43e-06	0.0145	TGGGGAGGGGC
ZNF225	NC_000007.14:76300673-76302772	845	872	+	8.59	7.45e-06	0.0109	TTTCTTTTTTCTTTTTTTTTTTTTGAGA
ZNF263	NC_000007.14:76300673-76302772	957	977	-	13.6327	7.46e-06	0.00766	TGGGGAGGCTGAGGCAGGAGA
HNF4A	NC_000007.14:76300673-76302772	794	808	+	14.2222	7.47e-06	0.0303	GGCTTCAAAGTCCAC
ZNF235	NC_000007.14:76300673-76302772	237	266	-	13.5347	7.48e-06	0.00151	TTATTTATTTATTTATTTATTTATTTTGAG
ZNF281	NC_000007.14:76300673-76302772	1888	1899	-	13.9364	7.49e-06	0.0142	GCCCCTCCCCAT
ZNF467	NC_000007.14:76300673-76302772	1879	1900	+	12.9184	7.51e-06	0.0136	GAGGAGTGCATGGGGAGGGGCG
THRB	NC_000007.14:76300673-76302772	182	201	+	10.9286	7.51e-06	0.0146	GTGAGCCTAGATCAGGCCAC
ZSCAN22	NC_000007.14:76300673-76302772	407	422	-	13.8455	7.52e-06	0.0103	AGGCTGAGGTGGGAGG
Prdm14	NC_000007.14:76300673-76302772	1925	1936	-	14.1056	7.53e-06	0.0309	GAGGTCTCTATT
OSR2	NC_000007.14:76300673-76302772	975	985	-	13.3469	7.54e-06	0.0286	GCAGCTGCTGG
ZNF263	NC_000007.14:76300673-76302772	404	424	-	13.6122	7.55e-06	0.00766	GGAGGCTGAGGTGGGAGGAGC
TCF7	NC_000007.14:76300673-76302772	1508	1518	+	13.5285	7.55e-06	0.0316	GACTTTGATCT
ZNF487	NC_000007.14:76300673-76302772	846	874	-	2.42	7.56e-06	0.00513	CATCTCAAAAAAAAAAAAAGAAAAAAGAA
ZIM2	NC_000007.14:76300673-76302772	1835	1864	+	2.62245	7.58e-06	0.0272	GGCTGAACCCTCTTCGCCCCGCCCACGGCC
Maf	NC_000007.14:76300673-76302772	1442	1458	+	13.8182	7.59e-06	0.0315	AAAGTGCTGAGATTACA
RARB	NC_000007.14:76300673-76302772	24	39	+	4.18367	7.6e-06	0.0317	TGAGGTCAGGAGTTCA
HOXD13	NC_000007.14:76300673-76302772	613	622	+	8.44	7.6e-06	0.0318	TTTTATGGGA
PATZ1	NC_000007.14:76300673-76302772	1850	1871	-	13.7361	7.66e-06	0.0111	GTTCAGGGGCCGTGGGCGGGGC
ZNF135	NC_000007.14:76300673-76302772	163	176	-	13.0816	7.67e-06	0.00434	CCTCTACCTCCCAG
ATF6	NC_000007.14:76300673-76302772	1758	1769	+	14.1122	7.68e-06	0.0291	GCCCTGCCGTGG
KLF1	NC_000007.14:76300673-76302772	1846	1859	-	14.2576	7.72e-06	0.0217	TGGGCGGGGCGAAG
Smad3	NC_000007.14:76300673-76302772	132	143	-	12.5	7.72e-06	0.0155	CTCAGCCTCCTG
Smad3	NC_000007.14:76300673-76302772	415	426	+	12.5	7.72e-06	0.0155	CTCAGCCTCCTG
SMAD3	NC_000007.14:76300673-76302772	132	143	-	12.5	7.72e-06	0.0155	CTCAGCCTCCTG
SMAD3	NC_000007.14:76300673-76302772	415	426	+	12.5	7.72e-06	0.0155	CTCAGCCTCCTG
Mafa	NC_000007.14:76300673-76302772	646	655	-	14.3303	7.72e-06	0.0315	TAAGTCAGCA
Foxj1	NC_000007.14:76300673-76302772	306	317	-	13.6837	7.75e-06	0.0323	AACAAACAAACA
Zbtb24	NC_000007.14:76300673-76302772	1381	1392	-	15.082	7.76e-06	0.0161	CTGGGCAACATA
ZNF468	NC_000007.14:76300673-76302772	1890	1901	-	13.1224	7.77e-06	0.0298	CCGCCCCTCCCC
ZNF135	NC_000007.14:76300673-76302772	964	977	+	13.051	7.8e-06	0.00434	CCTCAGCCTCCCCA
SP9	NC_000007.14:76300673-76302772	1138	1149	+	14.1837	7.88e-06	0.0155	ACCACGCCCAGC
ZNF554	NC_000007.14:76300673-76302772	951	970	-	13.7576	7.91e-06	0.0172	GCTGAGGCAGGAGAATTGCT
ZSCAN30	NC_000007.14:76300673-76302772	374	388	+	14.156	7.92e-06	0.0283	CACTGCAGCCTCGAC
KLF15	NC_000007.14:76300673-76302772	1890	1904	-	14.051	7.92e-06	0.0296	GGGCCGCCCCTCCCC
ZNF543	NC_000007.14:76300673-76302772	1708	1719	-	14.3853	7.94e-06	0.0142	CCCGTGGCCAGG
MAFG	NC_000007.14:76300673-76302772	646	655	-	13.449	7.95e-06	0.0333	TAAGTCAGCA
RARA	NC_000007.14:76300673-76302772	1078	1095	-	11.102	7.96e-06	0.0319	GAGGATCACCAGAGGTCA
Tcf3	NC_000007.14:76300673-76302772	978	987	+	13.5596	7.96e-06	0.0301	GCAGCTGCGA
Klf4	NC_000007.14:76300673-76302772	1138	1147	-	14.4184	7.96e-06	0.0127	TGGGCGTGGT
KLF10	NC_000007.14:76300673-76302772	1138	1147	+	14.3761	7.96e-06	0.0126	ACCACGCCCA
KLF4	NC_000007.14:76300673-76302772	1138	1147	+	14.3761	7.96e-06	0.0126	ACCACGCCCA
ZBTB6	NC_000007.14:76300673-76302772	1574	1588	+	14.051	7.97e-06	0.0154	TGGGCTCAAGCACCA
XPA	NC_000007.14:76300673-76302772	1001	1011	-	13.6939	7.97e-06	0.0307	GGGTGTGGTGG
ZNF225	NC_000007.14:76300673-76302772	838	865	+	8.39	7.98e-06	0.0109	TTGCTTTTTTCTTTTTTCTTTTTTTTTT
ZNF780A	NC_000007.14:76300673-76302772	952	975	+	14.1224	8e-06	0.0296	GCAATTCTCCTGCCTCAGCCTCCC
NFIB	NC_000007.14:76300673-76302772	1708	1724	-	14.3878	8.04e-06	0.0148	TGTGGCCCGTGGCCAGG
ZNF415	NC_000007.14:76300673-76302772	1574	1588	+	14.0408	8.06e-06	0.0156	TGGGCTCAAGCACCA
ZSCAN22	NC_000007.14:76300673-76302772	932	947	-	13.7182	8.1e-06	0.0103	ACCCAGAAGGCAGAGG
KLF9	NC_000007.14:76300673-76302772	1848	1863	+	13.9187	8.1e-06	0.00983	TCGCCCCGCCCACGGC
BCL6	NC_000007.14:76300673-76302772	828	843	+	14.0202	8.1e-06	0.0338	GATTACTAGATTGCTT
KLF6	NC_000007.14:76300673-76302772	1849	1859	+	14.0408	8.11e-06	0.00996	CGCCCCGCCCA
KLF1	NC_000007.14:76300673-76302772	1852	1859	+	14.3061	8.13e-06	0.0304	CCCGCCCA
MAFF	NC_000007.14:76300673-76302772	2023	2037	-	13.5102	8.15e-06	0.0339	GGCTGACTCTGCTCT
Tcf3	NC_000007.14:76300673-76302772	976	986	-	14.5918	8.19e-06	0.0324	CGCAGCTGCTG
ZNF674	NC_000007.14:76300673-76302772	2071	2082	+	14.2018	8.21e-06	0.0157	CTGCGGGGCCCC
MEF2C	NC_000007.14:76300673-76302772	74	88	+	14.0847	8.26e-06	0.0265	GTACTAAAAATACAA
HNF4A	NC_000007.14:76300673-76302772	794	808	-	14.1224	8.27e-06	0.0335	GTGGACTTTGAAGCC
KLF12	NC_000007.14:76300673-76302772	1002	1012	+	14.1327	8.27e-06	0.0104	CACCACACCCA
ZBTB17	NC_000007.14:76300673-76302772	955	973	-	13.7297	8.27e-06	0.0158	GAGGCTGAGGCAGGAGAAT
KLF6	NC_000007.14:76300673-76302772	1849	1859	+	14.0862	8.28e-06	0.0107	CGCCCCGCCCA
Zfp3	NC_000007.14:76300673-76302772	1212	1223	-	14.0656	8.29e-06	0.0339	CTGGGCTACAGA
Klf12	NC_000007.14:76300673-76302772	1137	1151	+	13.3115	8.29e-06	0.0332	CACCACGCCCAGCCC
Klf12	NC_000007.14:76300673-76302772	1137	1151	+	13.3115	8.29e-06	0.033	CACCACGCCCAGCCC
RARG	NC_000007.14:76300673-76302772	1069	1084	-	13.8163	8.31e-06	0.0165	GAGGTCAGGAGTTTGA
Nkx2-9	NC_000007.14:76300673-76302772	397	406	+	8.54902	8.34e-06	0.0348	CTCAAGTGCT
ZNF519	NC_000007.14:76300673-76302772	548	562	+	13.2294	8.35e-06	0.0144	CCACATCAGCCTCCC
ZNF740	NC_000007.14:76300673-76302772	1848	1860	+	13.4184	8.36e-06	0.024	TCGCCCCGCCCAC
Klf4	NC_000007.14:76300673-76302772	1002	1012	+	14.5204	8.38e-06	0.0132	CACCACACCCA
Foxc1	NC_000007.14:76300673-76302772	306	316	-	14.1287	8.39e-06	0.00698	ACAAACAAACA
Foxc1	NC_000007.14:76300673-76302772	306	316	-	14.1613	8.39e-06	0.00699	ACAAACAAACA
ZNF684	NC_000007.14:76300673-76302772	1872	1889	-	11.7541	8.41e-06	0.0334	ATGCACTCCTCCCCCAGC
ZNF792	NC_000007.14:76300673-76302772	1706	1735	-	-9.61224	8.41e-06	0.0161	GCGTTGCTGGCTGTGGCCCGTGGCCAGGGC
KLF6	NC_000007.14:76300673-76302772	1849	1859	+	14.4898	8.41e-06	0.013	CGCCCCGCCCA
ZNF287	NC_000007.14:76300673-76302772	1155	1187	+	11.7168	8.42e-06	0.00178	CTGCTTTATTTTTGTATTTGTATTTATTCATTT
SP4	NC_000007.14:76300673-76302772	1888	1902	-	14.0204	8.45e-06	0.0163	GCCGCCCCTCCCCAT
MEF2C	NC_000007.14:76300673-76302772	1948	1960	-	13.7313	8.48e-06	0.0353	GGGTATTTTTAGC
Klf12	NC_000007.14:76300673-76302772	1137	1151	+	13.3469	8.5e-06	0.0335	CACCACGCCCAGCCC
Mafb	NC_000007.14:76300673-76302772	642	654	-	14.1224	8.55e-06	0.0346	AAGTCAGCAAGGG
KLF13	NC_000007.14:76300673-76302772	1137	1149	+	14.0102	8.57e-06	0.0164	CACCACGCCCAGC
Cebpa	NC_000007.14:76300673-76302772	1234	1244	+	13.6061	8.58e-06	0.0359	AGTGGTGCAAT
NFIC	NC_000007.14:76300673-76302772	1765	1781	-	11.8448	8.58e-06	0.0205	GCTGGAGCCGTGCCACG
Sp1	NC_000007.14:76300673-76302772	1888	1900	+	13.9605	8.6e-06	0.0158	ATGGGGAGGGGCG
EBF1	NC_000007.14:76300673-76302772	1409	1423	+	14.197	8.6e-06	0.0345	TAGCCTCAAGGGACC
ZNF267	NC_000007.14:76300673-76302772	102	122	+	13.7431	8.62e-06	0.0291	TCGCGGCACTTGCCTGTAGTC
Ascl1	NC_000007.14:76300673-76302772	2078	2089	-	11.4273	8.62e-06	0.0173	CCCAGCTGGGGC
MEF2B	NC_000007.14:76300673-76302772	1948	1959	+	12.9082	8.62e-06	0.0283	GCTAAAAATACC
NKX2-8	NC_000007.14:76300673-76302772	397	406	+	13.5102	8.63e-06	0.036	CTCAAGTGCT
Rest	NC_000007.14:76300673-76302772	1736	1757	+	8.54286	8.67e-06	0.0327	TTAAGCACCAGGGCCGGCGAGT
ZNF713	NC_000007.14:76300673-76302772	145	163	-	6.17347	8.67e-06	0.0171	GGTTCAAGTGATTCTTCTG
FOXG1	NC_000007.14:76300673-76302772	300	316	-	3.47959	8.68e-06	0.036	ACAAACAAACAAAAACA
MAFG	NC_000007.14:76300673-76302772	646	655	-	13.3163	8.7e-06	0.0364	TAAGTCAGCA
ZNF554	NC_000007.14:76300673-76302772	1667	1686	-	13.6364	8.7e-06	0.0172	ACAGAGCCAGACAGGTTGGG
ZNF341	NC_000007.14:76300673-76302772	1878	1899	+	13.626	8.72e-06	0.0104	GGAGGAGTGCATGGGGAGGGGC
Tcf7l2	NC_000007.14:76300673-76302772	1508	1520	+	13.8507	8.72e-06	0.0359	GACTTTGATCTGT
TCF7L2	NC_000007.14:76300673-76302772	1508	1520	+	13.8507	8.72e-06	0.0359	GACTTTGATCTGT
ZNF467	NC_000007.14:76300673-76302772	1422	1442	+	13.0808	8.74e-06	0.0109	CCCTTCTGCCTTGGCCTCCCA
KLF5	NC_000007.14:76300673-76302772	1003	1012	+	13.6263	8.77e-06	0.017	ACCACACCCA
Twist2	NC_000007.14:76300673-76302772	977	986	+	13.5745	8.77e-06	0.00819	AGCAGCTGCG
Twist2	NC_000007.14:76300673-76302772	977	986	-	13.5745	8.77e-06	0.00819	CGCAGCTGCT
RARA	NC_000007.14:76300673-76302772	1076	1085	-	13.6429	8.79e-06	0.035	AGAGGTCAGG
ZFP1	NC_000007.14:76300673-76302772	1001	1015	+	14.1837	8.79e-06	0.0367	CCACCACACCCAGCT
TGIF1	NC_000007.14:76300673-76302772	575	586	+	9.17347	8.81e-06	0.0181	TTACAGATGTCA
KLF4	NC_000007.14:76300673-76302772	1138	1147	-	14.7121	8.82e-06	0.0125	TGGGCGTGGT
ZNF22	NC_000007.14:76300673-76302772	856	864	+	16.7143	8.86e-06	0.00725	TTTTTTTTT
ZNF22	NC_000007.14:76300673-76302772	857	865	+	16.7143	8.86e-06	0.00725	TTTTTTTTT
ZNF22	NC_000007.14:76300673-76302772	858	866	+	16.7143	8.86e-06	0.00725	TTTTTTTTT
ZNF22	NC_000007.14:76300673-76302772	859	867	+	16.7143	8.86e-06	0.00725	TTTTTTTTT
ZNF22	NC_000007.14:76300673-76302772	860	868	+	16.7143	8.86e-06	0.00725	TTTTTTTTT
HNF4A	NC_000007.14:76300673-76302772	792	807	+	13.9182	8.87e-06	0.0365	CTGGCTTCAAAGTCCA
Myrf	NC_000007.14:76300673-76302772	1765	1774	-	9.61538	8.91e-06	0.032	CCGTGCCACG
Zfp335	NC_000007.14:76300673-76302772	781	791	+	13.6951	8.95e-06	0.036	ATTCAGGCAGT
EGR3	NC_000007.14:76300673-76302772	1852	1864	+	12.7143	8.96e-06	0.0339	CCCGCCCACGGCC
Cic	NC_000007.14:76300673-76302772	644	653	+	14.051	8.97e-06	0.0371	CTTGCTGACT
NR2E1	NC_000007.14:76300673-76302772	1076	1085	-	14.1327	8.99e-06	0.0276	AGAGGTCAGG
Ascl2	NC_000007.14:76300673-76302772	977	986	-	14.4714	8.99e-06	0.0209	CGCAGCTGCT
Ascl2	NC_000007.14:76300673-76302772	977	986	-	14.4714	8.99e-06	0.0211	CGCAGCTGCT
Ascl2	NC_000007.14:76300673-76302772	977	986	-	14.4388	8.99e-06	0.0208	CGCAGCTGCT
ZNF281	NC_000007.14:76300673-76302772	1885	1899	+	13.1212	9e-06	0.0174	TGCATGGGGAGGGGC
NFIC	NC_000007.14:76300673-76302772	1765	1781	-	11.9796	9e-06	0.0245	GCTGGAGCCGTGCCACG
ZNF354A	NC_000007.14:76300673-76302772	1175	1195	-	13.4048	9.06e-06	0.0375	AAATAAGTAAATGAATAAATA
THRA	NC_000007.14:76300673-76302772	1405	1428	+	11.8026	9.09e-06	0.0142	CTCCTAGCCTCAAGGGACCCTTCT
KLF12	NC_000007.14:76300673-76302772	1889	1903	-	13.8061	9.1e-06	0.0169	GGCCGCCCCTCCCCA
Nhlh1	NC_000007.14:76300673-76302772	1975	1994	-	11.9146	9.1e-06	0.0116	CTGGGCTCGGCTGCGCTTTT
Zfp329	NC_000007.14:76300673-76302772	501	512	+	11.9016	9.11e-06	0.0379	CTGTGTTGCCCA
ZNF684	NC_000007.14:76300673-76302772	1872	1889	-	11.7347	9.11e-06	0.0364	ATGCACTCCTCCCCCAGC
MEF2A	NC_000007.14:76300673-76302772	1948	1960	-	13.6418	9.11e-06	0.0321	GGGTATTTTTAGC
ZNF713	NC_000007.14:76300673-76302772	145	163	-	5.80612	9.15e-06	0.0152	GGTTCAAGTGATTCTTCTG
PATZ1	NC_000007.14:76300673-76302772	1878	1899	+	13.4653	9.22e-06	0.0111	GGAGGAGTGCATGGGGAGGGGC
PKNOX1	NC_000007.14:76300673-76302772	575	586	+	10.051	9.22e-06	0.023	TTACAGATGTCA
HSF1	NC_000007.14:76300673-76302772	1814	1833	-	13.844	9.23e-06	0.0361	TCATCTGGAACCTTCTCTCG
ZNF548	NC_000007.14:76300673-76302772	1749	1769	+	13.3578	9.23e-06	0.032	CCGGCGAGTGCCCTGCCGTGG
KLF14	NC_000007.14:76300673-76302772	1139	1147	-	14.5056	9.23e-06	0.0176	TGGGCGTGG
SP1	NC_000007.14:76300673-76302772	1876	1884	+	14.398	9.23e-06	0.017	GGGGAGGAG
Nkx2-9	NC_000007.14:76300673-76302772	398	407	+	8.91216	9.25e-06	0.0386	TCAAGTGCTC
MAZ	NC_000007.14:76300673-76302772	956	977	-	13.3944	9.25e-06	0.0111	TGGGGAGGCTGAGGCAGGAGAA
TP53	NC_000007.14:76300673-76302772	504	523	-	6.69388	9.27e-06	0.0382	TGGAACAAGCCTGGGCAACA
ZNF148	NC_000007.14:76300673-76302772	1849	1860	+	13.7857	9.29e-06	0.0166	CGCCCCGCCCAC
CTCF	NC_000007.14:76300673-76302772	1198	1216	+	9.9	9.31e-06	0.0384	AGACAGGGTTTTGCTCTGT
VEZF1	NC_000007.14:76300673-76302772	1845	1866	-	13.4583	9.31e-06	0.0115	GGGGCCGTGGGCGGGGCGAAGA
Sp4	NC_000007.14:76300673-76302772	1849	1865	+	14.1053	9.32e-06	0.0357	CGCCCCGCCCACGGCCC
Tp63	NC_000007.14:76300673-76302772	1321	1339	+	13.7576	9.36e-06	0.0368	GGCATGCACCACCATGCCC
TP63	NC_000007.14:76300673-76302772	1321	1339	+	13.7576	9.36e-06	0.0367	GGCATGCACCACCATGCCC
Prdm5	NC_000007.14:76300673-76302772	381	395	-	13.8485	9.37e-06	0.0372	CAAGGAGGTCGAGGC
CTCF	NC_000007.14:76300673-76302772	1078	1089	+	13.9286	9.41e-06	0.036	TGACCTCTGGTG
Rarg	NC_000007.14:76300673-76302772	1070	1084	-	13.5319	9.44e-06	0.0187	GAGGTCAGGAGTTTG
PLAG1	NC_000007.14:76300673-76302772	1	14	+	11.2041	9.46e-06	0.0355	GAGGCCCAGGCGGG
MEF2B	NC_000007.14:76300673-76302772	1948	1959	+	12.6727	9.51e-06	0.0266	GCTAAAAATACC
RORB	NC_000007.14:76300673-76302772	21	40	+	10.6122	9.53e-06	0.0387	ACTTGAGGTCAGGAGTTCAA
HOXB13	NC_000007.14:76300673-76302772	612	621	-	13.5636	9.54e-06	0.0399	CCCATAAAAT
HOXB13	NC_000007.14:76300673-76302772	612	621	+	13.5248	9.54e-06	0.0399	ATTTTATGGG
KLF4	NC_000007.14:76300673-76302772	1003	1012	-	14.6667	9.57e-06	0.0125	TGGGTGTGGT
ZNF487	NC_000007.14:76300673-76302772	837	865	-	1.52	9.57e-06	0.00557	AAAAAAAAAAGAAAAAAGAAAAAAGCAAT
ZBTB18	NC_000007.14:76300673-76302772	1825	1835	+	13.6429	9.58e-06	0.038	TCCAGATGAGG
Cebpd	NC_000007.14:76300673-76302772	1234	1244	+	12.4699	9.58e-06	0.04	AGTGGTGCAAT
Plagl1	NC_000007.14:76300673-76302772	2075	2084	+	11.303	9.58e-06	0.027	GGGGCCCCAG
MEF2A	NC_000007.14:76300673-76302772	1947	1961	+	13.9683	9.59e-06	0.04	TGCTAAAAATACCCG
NFIX	NC_000007.14:76300673-76302772	1708	1724	-	13.7143	9.61e-06	0.0185	TGTGGCCCGTGGCCAGG
NFIX	NC_000007.14:76300673-76302772	1708	1724	-	13.7245	9.61e-06	0.0181	TGTGGCCCGTGGCCAGG
SP5	NC_000007.14:76300673-76302772	1889	1898	-	14.102	9.65e-06	0.0115	CCCCTCCCCA
WT1	NC_000007.14:76300673-76302772	1845	1864	-	12.9242	9.7e-06	0.0256	GGCCGTGGGCGGGGCGAAGA
ASCL2	NC_000007.14:76300673-76302772	977	986	-	13.4388	9.73e-06	0.0193	CGCAGCTGCT
Klf4	NC_000007.14:76300673-76302772	1003	1012	-	14.2857	9.74e-06	0.0127	TGGGTGTGGT
KLF10	NC_000007.14:76300673-76302772	1003	1012	+	14.2477	9.74e-06	0.0126	ACCACACCCA
KLF4	NC_000007.14:76300673-76302772	1003	1012	+	14.2477	9.74e-06	0.0126	ACCACACCCA
POU6F1	NC_000007.14:76300673-76302772	664	676	-	13.51	9.76e-06	0.0204	CATGCATTGCATA
SMAD2	NC_000007.14:76300673-76302772	1673	1682	-	13.3818	9.79e-06	0.0398	AGCCAGACAG
ZNF740	NC_000007.14:76300673-76302772	1851	1860	+	13.9174	9.8e-06	0.0362	CCCCGCCCAC
ZNF140	NC_000007.14:76300673-76302772	946	966	-	10.3371	9.81e-06	0.0396	AGGCAGGAGAATTGCTTGAAC
LEF1	NC_000007.14:76300673-76302772	1510	1518	-	14.88	9.82e-06	0.0411	AGATCAAAG
LEF1	NC_000007.14:76300673-76302772	1510	1518	-	13.99	9.82e-06	0.041	AGATCAAAG
TCF7	NC_000007.14:76300673-76302772	1510	1518	-	14.08	9.82e-06	0.0411	AGATCAAAG
TCF7	NC_000007.14:76300673-76302772	1510	1518	-	13.0396	9.82e-06	0.0411	AGATCAAAG
FOXC2	NC_000007.14:76300673-76302772	306	316	-	13.9204	9.84e-06	0.00818	ACAAACAAACA
ZNF181	NC_000007.14:76300673-76302772	1100	1123	-	12.9182	9.9e-06	0.00674	ATCCCAGCACTTTGGGAGACCGAG
MAFK	NC_000007.14:76300673-76302772	959	973	+	13.5515	9.95e-06	0.0189	TCCTGCCTCAGCCTC
ZNF431	NC_000007.14:76300673-76302772	1468	1482	+	13.8878	1.01e-05	0.0199	CATGCACCCAGCCCC
SP8	NC_000007.14:76300673-76302772	1138	1149	+	13.8776	1.01e-05	0.0199	ACCACGCCCAGC
Klf4	NC_000007.14:76300673-76302772	1137	1147	+	14.2959	1.01e-05	0.0132	CACCACGCCCA
Tcf7	NC_000007.14:76300673-76302772	1509	1520	-	13.4516	1.01e-05	0.0421	ACAGATCAAAGT
Tcf7	NC_000007.14:76300673-76302772	1509	1520	-	13.4516	1.01e-05	0.0421	ACAGATCAAAGT
TGIF1	NC_000007.14:76300673-76302772	575	586	-	13.4848	1.01e-05	0.0215	TGACATCTGTAA
ZNF792	NC_000007.14:76300673-76302772	2058	2087	+	-10.4694	1.01e-05	0.0161	CCCCTTCTCGCTCCTGCGGGGCCCCAGCTG
PRDM9	NC_000007.14:76300673-76302772	960	983	+	13.0917	1.01e-05	0.018	CCTGCCTCAGCCTCCCCAGCAGCT
TGIF1	NC_000007.14:76300673-76302772	575	586	+	6.71429	1.01e-05	0.0208	TTACAGATGTCA
Sp2	NC_000007.14:76300673-76302772	958	979	-	13.1382	1.01e-05	0.0161	GCTGGGGAGGCTGAGGCAGGAG
SP2	NC_000007.14:76300673-76302772	958	979	-	13.1382	1.01e-05	0.0161	GCTGGGGAGGCTGAGGCAGGAG
Nfia	NC_000007.14:76300673-76302772	1766	1780	+	13.3	1.01e-05	0.0203	GTGGCACGGCTCCAG
NFIA	NC_000007.14:76300673-76302772	1766	1780	+	13.3	1.01e-05	0.0203	GTGGCACGGCTCCAG
NFIX	NC_000007.14:76300673-76302772	1765	1781	+	13.5306	1.01e-05	0.0172	CGTGGCACGGCTCCAGC
FOXI1	NC_000007.14:76300673-76302772	303	314	+	13.9022	1.01e-05	0.0211	TTTTGTTTGTTT
ZNF23	NC_000007.14:76300673-76302772	1703	1721	+	10.9592	1.01e-05	0.036	ACGGCCCTGGCCACGGGCC
Zfp281	NC_000007.14:76300673-76302772	1888	1898	+	13.1818	1.01e-05	0.0197	ATGGGGAGGGG
KLF9	NC_000007.14:76300673-76302772	1137	1149	+	13.8899	1.02e-05	0.0188	CACCACGCCCAGC
ZNF770	NC_000007.14:76300673-76302772	165	186	+	12.4697	1.02e-05	0.00462	GGGAGGTAGAGGTTGGAGTGAG
ZNF281	NC_000007.14:76300673-76302772	1874	1885	-	12.602	1.02e-05	0.02	ACTCCTCCCCCA
TCF7	NC_000007.14:76300673-76302772	1508	1520	-	13.336	1.03e-05	0.0429	ACAGATCAAAGTC
ZNF17	NC_000007.14:76300673-76302772	2052	2081	+	13.5321	1.03e-05	0.027	CCGCGTCCCCTTCTCGCTCCTGCGGGGCCC
ZNF273	NC_000007.14:76300673-76302772	973	989	-	13.626	1.03e-05	0.0201	AATCGCAGCTGCTGGGG
Tcf7	NC_000007.14:76300673-76302772	1509	1520	-	13.4444	1.03e-05	0.0431	ACAGATCAAAGT
Sp4	NC_000007.14:76300673-76302772	1852	1860	+	14.1633	1.03e-05	0.0376	CCCGCCCAC
ZNF418	NC_000007.14:76300673-76302772	1310	1324	+	12.8687	1.03e-05	0.0425	CTGGGGCCACAGGCA
Ascl2	NC_000007.14:76300673-76302772	977	986	+	14.3714	1.04e-05	0.0209	AGCAGCTGCG
Ascl2	NC_000007.14:76300673-76302772	977	986	+	14.3714	1.04e-05	0.0211	AGCAGCTGCG
Ascl2	NC_000007.14:76300673-76302772	977	986	+	14.3265	1.04e-05	0.0208	AGCAGCTGCG
Pknox2	NC_000007.14:76300673-76302772	575	586	-	6.27143	1.04e-05	0.0385	TGACATCTGTAA
ZNF331	NC_000007.14:76300673-76302772	1977	1996	-	9.92424	1.04e-05	0.0212	CGCTGGGCTCGGCTGCGCTT
Irf3	NC_000007.14:76300673-76302772	846	865	-	13.4219	1.04e-05	0.0135	AAAAAAAAAAGAAAAAAGAA
IRF3	NC_000007.14:76300673-76302772	846	865	-	13.4219	1.04e-05	0.0135	AAAAAAAAAAGAAAAAAGAA
TGIF1	NC_000007.14:76300673-76302772	575	586	+	13.4343	1.04e-05	0.0215	TTACAGATGTCA
BHLHE22	NC_000007.14:76300673-76302772	2080	2089	+	13.7959	1.04e-05	0.00973	CCCAGCTGGG
BHLHE22	NC_000007.14:76300673-76302772	2080	2089	-	13.7959	1.04e-05	0.00973	CCCAGCTGGG
Ascl2	NC_000007.14:76300673-76302772	973	989	-	13.6571	1.05e-05	0.0205	AATCGCAGCTGCTGGGG
Klf15	NC_000007.14:76300673-76302772	405	423	-	12.8788	1.05e-05	0.0174	GAGGCTGAGGTGGGAGGAG
KLF15	NC_000007.14:76300673-76302772	405	423	-	12.8788	1.05e-05	0.0174	GAGGCTGAGGTGGGAGGAG
ZNF44	NC_000007.14:76300673-76302772	371	400	+	13.4404	1.05e-05	0.0181	GCTCACTGCAGCCTCGACCTCCTTGGCTCA
NR1H3	NC_000007.14:76300673-76302772	1078	1096	-	13.1587	1.06e-05	0.043	GGAGGATCACCAGAGGTCA
KLF5	NC_000007.14:76300673-76302772	1846	1859	-	13.697	1.06e-05	0.0138	TGGGCGGGGCGAAG
THRA	NC_000007.14:76300673-76302772	181	204	-	11.4605	1.06e-05	0.0142	GCAGTGGCCTGATCTAGGCTCACT
NHLH1	NC_000007.14:76300673-76302772	1976	1993	-	12.1531	1.07e-05	0.0143	TGGGCTCGGCTGCGCTTT
Olig2	NC_000007.14:76300673-76302772	977	986	+	13.5778	1.07e-05	0.02	AGCAGCTGCG
Olig2	NC_000007.14:76300673-76302772	977	986	-	13.5778	1.07e-05	0.02	CGCAGCTGCT
NFIC	NC_000007.14:76300673-76302772	1708	1724	-	11.0345	1.07e-05	0.0205	TGTGGCCCGTGGCCAGG
KLF6	NC_000007.14:76300673-76302772	1002	1012	+	14.0612	1.07e-05	0.013	CACCACACCCA
FOXC2	NC_000007.14:76300673-76302772	309	320	-	12.6263	1.08e-05	0.0449	CAAAACAAACAA
TBX4	NC_000007.14:76300673-76302772	1127	1146	-	12.949	1.08e-05	0.0303	GGGCGTGGTGGCTCACGCCT
TGIF1	NC_000007.14:76300673-76302772	575	586	-	13.4	1.08e-05	0.0218	TGACATCTGTAA
SP1	NC_000007.14:76300673-76302772	1138	1148	+	13.7143	1.08e-05	0.0151	ACCACGCCCAG
ZNF418	NC_000007.14:76300673-76302772	1310	1324	-	13.1455	1.09e-05	0.0446	TGCCTGTGGCCCCAG
ZNF396	NC_000007.14:76300673-76302772	72	82	+	14.1122	1.09e-05	0.0454	CTGTACTAAAA
KLF12	NC_000007.14:76300673-76302772	1849	1859	+	13.0408	1.09e-05	0.0138	CGCCCCGCCCA
ZNF787	NC_000007.14:76300673-76302772	1097	1111	+	10.9592	1.09e-05	0.0151	CACCTCGGTCTCCCA
HOXA13	NC_000007.14:76300673-76302772	612	621	+	12.8317	1.09e-05	0.0455	ATTTTATGGG
Hoxa13	NC_000007.14:76300673-76302772	613	621	+	9.13333	1.09e-05	0.0455	TTTTATGGG
Hoxd13	NC_000007.14:76300673-76302772	613	621	+	7.64783	1.09e-05	0.0455	TTTTATGGG
ZNF287	NC_000007.14:76300673-76302772	237	269	-	11.177	1.09e-05	0.00216	GTTTTATTTATTTATTTATTTATTTATTTTGAG
KLF1	NC_000007.14:76300673-76302772	1890	1903	+	13.697	1.09e-05	0.0217	GGGGAGGGGCGGCC
PLAGL2	NC_000007.14:76300673-76302772	2074	2083	-	13.8361	1.1e-05	0.0362	TGGGGCCCCG
PLAGL2	NC_000007.14:76300673-76302772	2074	2083	-	13.8061	1.1e-05	0.0374	TGGGGCCCCG
Klf1	NC_000007.14:76300673-76302772	1137	1147	+	13.9848	1.1e-05	0.0188	CACCACGCCCA
CREB3	NC_000007.14:76300673-76302772	444	455	-	13.5714	1.1e-05	0.0423	GGTGGCGTGGAC
SP4	NC_000007.14:76300673-76302772	1876	1884	+	14.382	1.11e-05	0.0138	GGGGAGGAG
SP1	NC_000007.14:76300673-76302772	1875	1884	-	13.8876	1.11e-05	0.0152	CTCCTCCCCC
Mef2c	NC_000007.14:76300673-76302772	1947	1961	-	13.4167	1.11e-05	0.0248	CGGGTATTTTTAGCA
Nr1h4	NC_000007.14:76300673-76302772	1910	1923	+	13.4414	1.11e-05	0.0174	CGGGTCATTGCCAT
ZNF713	NC_000007.14:76300673-76302772	846	864	+	5.14286	1.12e-05	0.0152	TTCTTTTTTCTTTTTTTTT
Pknox2	NC_000007.14:76300673-76302772	575	586	-	8.19388	1.12e-05	0.0239	TGACATCTGTAA
KLF10	NC_000007.14:76300673-76302772	1850	1860	+	13.9184	1.12e-05	0.044	GCCCCGCCCAC
PKNOX1	NC_000007.14:76300673-76302772	575	586	-	9.29592	1.12e-05	0.023	TGACATCTGTAA
TGIF2	NC_000007.14:76300673-76302772	575	586	-	12.3394	1.12e-05	0.0297	TGACATCTGTAA
ZNF460	NC_000007.14:76300673-76302772	381	396	+	10.8202	1.12e-05	0.00485	GCCTCGACCTCCTTGG
Sp1	NC_000007.14:76300673-76302772	2045	2068	-	11.8629	1.12e-05	0.00735	GCGAGAAGGGGACGCGGCGCTCGG
POU6F1	NC_000007.14:76300673-76302772	685	698	-	13.5051	1.13e-05	0.047	AGATGATAATGATG
ZNF182	NC_000007.14:76300673-76302772	840	851	+	13.75	1.13e-05	0.0093	GCTTTTTTCTTT
PAX4	NC_000007.14:76300673-76302772	332	349	-	13.5408	1.13e-05	0.046	AGTCCGCATGACAGAACA
RORB	NC_000007.14:76300673-76302772	21	40	+	9.95918	1.13e-05	0.0459	ACTTGAGGTCAGGAGTTCAA
ZNF692	NC_000007.14:76300673-76302772	2073	2085	+	13.6735	1.14e-05	0.0419	GCGGGGCCCCAGC
Zfp105	NC_000007.14:76300673-76302772	853	867	-	12.449	1.14e-05	0.0234	AAAAAAAAAAAAGAA
CTCF	NC_000007.14:76300673-76302772	1077	1091	+	13.0714	1.15e-05	0.0442	CTGACCTCTGGTGAT
IRF1	NC_000007.14:76300673-76302772	848	867	-	13	1.15e-05	0.0335	AAAAAAAAAAAAGAAAAAAG
ZSCAN22	NC_000007.14:76300673-76302772	1870	1885	+	13.1364	1.15e-05	0.0107	ACGCTGGGGGAGGAGT
KLF9	NC_000007.14:76300673-76302772	1137	1151	-	12.6	1.15e-05	0.0208	GGGCTGGGCGTGGTG
Pknox2	NC_000007.14:76300673-76302772	575	586	+	8.15306	1.15e-05	0.0239	TTACAGATGTCA
SP1	NC_000007.14:76300673-76302772	1889	1899	-	13.6939	1.15e-05	0.0151	GCCCCTCCCCA
Plag1	NC_000007.14:76300673-76302772	967	978	-	6.52459	1.15e-05	0.0224	CTGGGGAGGCTG
Nr1h4	NC_000007.14:76300673-76302772	195	208	-	13.3874	1.15e-05	0.0174	GAGTGCAGTGGCCT
Zic3	NC_000007.14:76300673-76302772	2079	2093	-	13.6053	1.16e-05	0.0222	GGGTCCCAGCTGGGG
ZIC3	NC_000007.14:76300673-76302772	2079	2093	-	13.6053	1.16e-05	0.0221	GGGTCCCAGCTGGGG
ZNF304	NC_000007.14:76300673-76302772	1876	1899	-	12.6881	1.16e-05	0.028	GCCCCTCCCCATGCACTCCTCCCC
KLF6	NC_000007.14:76300673-76302772	1844	1862	-	13.3485	1.16e-05	0.0229	CCGTGGGCGGGGCGAAGAG
THAP11	NC_000007.14:76300673-76302772	434	452	+	9.69697	1.16e-05	0.0474	GGGACTACAGGTCCACGCC
TFAP2C	NC_000007.14:76300673-76302772	1707	1721	-	13.7449	1.17e-05	0.0365	GGCCCGTGGCCAGGG
Nkx2-4	NC_000007.14:76300673-76302772	398	407	+	8.54902	1.18e-05	0.049	TCAAGTGCTC
ZSCAN22	NC_000007.14:76300673-76302772	1092	1106	+	12.7551	1.18e-05	0.0154	CCTCCCACCTCGGTC
CTCF	NC_000007.14:76300673-76302772	1075	1093	-	12.1667	1.18e-05	0.0444	GGATCACCAGAGGTCAGGA
Zfp641	NC_000007.14:76300673-76302772	1890	1899	+	13.6557	1.18e-05	0.0445	GGGGAGGGGC
HES7	NC_000007.14:76300673-76302772	105	116	+	10.2653	1.18e-05	0.0251	CGGCACTTGCCT
Srebf2	NC_000007.14:76300673-76302772	1886	1898	+	12.6364	1.18e-05	0.0456	GCATGGGGAGGGG
SREBF2	NC_000007.14:76300673-76302772	1886	1898	+	12.6364	1.18e-05	0.0455	GCATGGGGAGGGG
ZNF235	NC_000007.14:76300673-76302772	238	267	-	12.7327	1.19e-05	0.00228	TTTATTTATTTATTTATTTATTTATTTTGA
ZNF287	NC_000007.14:76300673-76302772	249	281	-	11	1.19e-05	0.00216	TACATCTTCTATGTTTTATTTATTTATTTATTT
ZNF135	NC_000007.14:76300673-76302772	1099	1112	+	12.1633	1.19e-05	0.00578	CCTCGGTCTCCCAA
ZNF350	NC_000007.14:76300673-76302772	1964	1984	-	13.2857	1.19e-05	0.0423	CTGCGCTTTTATGCTCCTCCA
KLF15	NC_000007.14:76300673-76302772	1138	1149	+	13.0707	1.19e-05	0.0227	ACCACGCCCAGC
TBX20	NC_000007.14:76300673-76302772	877	894	-	12.9592	1.19e-05	0.0474	TGGGTGACAGAGTGAGAC
KLF14	NC_000007.14:76300673-76302772	1002	1014	+	13.5204	1.19e-05	0.0159	CACCACACCCAGC
Ptf1a	NC_000007.14:76300673-76302772	2071	2088	-	13.4818	1.19e-05	0.0231	CCAGCTGGGGCCCCGCAG
PTF1A	NC_000007.14:76300673-76302772	2071	2088	-	13.4818	1.19e-05	0.0229	CCAGCTGGGGCCCCGCAG
Zfp281	NC_000007.14:76300673-76302772	405	419	+	12.2551	1.19e-05	0.0151	CTCCTCCCACCTCAG
Zbtb3	NC_000007.14:76300673-76302772	369	385	+	13.9211	1.19e-05	0.0128	AGGCTCACTGCAGCCTC
PKNOX1	NC_000007.14:76300673-76302772	575	586	+	8.34694	1.2e-05	0.0271	TTACAGATGTCA
ZNF134	NC_000007.14:76300673-76302772	1563	1584	-	12.9597	1.2e-05	0.0468	GCTTGAGCCCAGGAGTTGAGGC
ZNF449	NC_000007.14:76300673-76302772	1144	1164	+	13.4694	1.2e-05	0.043	CCCAGCCCAGACTGCTTTATT
ZNF740	NC_000007.14:76300673-76302772	1848	1860	+	12.4592	1.2e-05	0.0439	TCGCCCCGCCCAC
Rfx6	NC_000007.14:76300673-76302772	1517	1527	+	12.4113	1.2e-05	0.0473	CTGTTGCCTAG
SP3	NC_000007.14:76300673-76302772	1138	1148	+	13.3577	1.2e-05	0.0232	ACCACGCCCAG
IKZF1	NC_000007.14:76300673-76302772	557	564	-	12.1341	1.21e-05	0.0244	TTGGGAGG
IKZF1	NC_000007.14:76300673-76302772	1436	1443	-	12.1341	1.21e-05	0.0244	TTGGGAGG
Tal1	NC_000007.14:76300673-76302772	977	984	+	11.1463	1.21e-05	0.0488	AGCAGCTG
Zfp691	NC_000007.14:76300673-76302772	402	409	+	13.1735	1.21e-05	0.0494	GTGCTCCT
ZNF35	NC_000007.14:76300673-76302772	840	869	+	13.0973	1.21e-05	0.00851	GCTTTTTTCTTTTTTCTTTTTTTTTTTTTG
SP1	NC_000007.14:76300673-76302772	1889	1898	-	13.6742	1.21e-05	0.0152	CCCCTCCCCA
TGIF2	NC_000007.14:76300673-76302772	575	586	-	12.0826	1.21e-05	0.0313	TGACATCTGTAA
Ebf2	NC_000007.14:76300673-76302772	1411	1423	+	13.5203	1.21e-05	0.046	GCCTCAAGGGACC
SP2	NC_000007.14:76300673-76302772	1890	1898	+	14.2921	1.22e-05	0.0265	GGGGAGGGG
SP3	NC_000007.14:76300673-76302772	1138	1148	+	13.3333	1.22e-05	0.0235	ACCACGCCCAG
HES5	NC_000007.14:76300673-76302772	105	116	-	10.6837	1.22e-05	0.0353	AGGCAAGTGCCG
ZNF287	NC_000007.14:76300673-76302772	827	859	+	10.9292	1.23e-05	0.00216	AGATTACTAGATTGCTTTTTTCTTTTTTCTTTT
Maff	NC_000007.14:76300673-76302772	955	976	-	12.798	1.23e-05	0.0509	GGGGAGGCTGAGGCAGGAGAAT
Nhlh2	NC_000007.14:76300673-76302772	977	986	-	12.8586	1.23e-05	0.0256	CGCAGCTGCT
CTCF	NC_000007.14:76300673-76302772	1074	1093	+	11.6789	1.24e-05	0.048	CTCCTGACCTCTGGTGATCC
Mbd2	NC_000007.14:76300673-76302772	1745	1755	+	13.9605	1.24e-05	0.0431	AGGGCCGGCGA
MBD2	NC_000007.14:76300673-76302772	1745	1755	+	13.9605	1.24e-05	0.0429	AGGGCCGGCGA
ZNF287	NC_000007.14:76300673-76302772	828	860	+	10.9115	1.24e-05	0.00216	GATTACTAGATTGCTTTTTTCTTTTTTCTTTTT
ZNF570	NC_000007.14:76300673-76302772	841	861	+	13.0407	1.24e-05	0.0256	CTTTTTTCTTTTTTCTTTTTT
MEF2D	NC_000007.14:76300673-76302772	77	88	-	13.5821	1.24e-05	0.0172	TTGTATTTTTAG
MEF2D	NC_000007.14:76300673-76302772	1021	1032	+	13.5821	1.24e-05	0.0172	TTGTATTTTTAG
TFAP2C	NC_000007.14:76300673-76302772	1854	1864	+	10.6748	1.24e-05	0.0452	CGCCCACGGCC
MAFK	NC_000007.14:76300673-76302772	2023	2037	-	13.2667	1.24e-05	0.0189	GGCTGACTCTGCTCT
KLF5	NC_000007.14:76300673-76302772	1850	1859	+	12.5354	1.25e-05	0.0254	GCCCCGCCCA
EGR4	NC_000007.14:76300673-76302772	1852	1864	+	11.9184	1.25e-05	0.0468	CCCGCCCACGGCC
ZNF35	NC_000007.14:76300673-76302772	830	859	+	13.0354	1.26e-05	0.00851	TTACTAGATTGCTTTTTTCTTTTTTCTTTT
MEF2C	NC_000007.14:76300673-76302772	1948	1959	+	12.9298	1.26e-05	0.0516	GCTAAAAATACC
ZNF571	NC_000007.14:76300673-76302772	2073	2087	-	12.4495	1.26e-05	0.00788	CAGCTGGGGCCCCGC
ZNF281	NC_000007.14:76300673-76302772	1889	1900	-	12.0204	1.26e-05	0.0238	CGCCCCTCCCCA
KLF13	NC_000007.14:76300673-76302772	1002	1014	+	13.6633	1.26e-05	0.0165	CACCACACCCAGC
NR2F1	NC_000007.14:76300673-76302772	1910	1924	-	11.9091	1.26e-05	0.0497	AATGGCAATGACCCG
NFIC	NC_000007.14:76300673-76302772	1708	1724	-	11.0816	1.27e-05	0.0245	TGTGGCCCGTGGCCAGG
Klf3	NC_000007.14:76300673-76302772	1885	1903	+	13.2879	1.27e-05	0.0162	TGCATGGGGAGGGGCGGCC
KLF5	NC_000007.14:76300673-76302772	1850	1859	+	12.9899	1.27e-05	0.017	GCCCCGCCCA
ZNF740	NC_000007.14:76300673-76302772	1848	1860	+	12.9174	1.28e-05	0.0469	TCGCCCCGCCCAC
PATZ1	NC_000007.14:76300673-76302772	1888	1899	+	13.382	1.28e-05	0.0223	ATGGGGAGGGGC
SP2	NC_000007.14:76300673-76302772	1846	1862	+	11.8673	1.28e-05	0.0495	CTTCGCCCCGCCCACGG
ZBTB12	NC_000007.14:76300673-76302772	187	200	+	12.2959	1.28e-05	0.0507	CCTAGATCAGGCCA
ZNF124	NC_000007.14:76300673-76302772	1424	1435	+	11.8532	1.28e-05	0.0511	CTTCTGCCTTGG
ZNF823	NC_000007.14:76300673-76302772	216	230	-	13.5229	1.29e-05	0.0511	TCTCCCTCTGTCGCC
Mafk	NC_000007.14:76300673-76302772	2025	2036	+	13.1593	1.29e-05	0.0267	AGCAGAGTCAGC
Myog	NC_000007.14:76300673-76302772	977	987	+	14.1837	1.29e-05	0.0332	AGCAGCTGCGA
Sox4	NC_000007.14:76300673-76302772	766	774	+	9.58824	1.3e-05	0.0542	GGAACAAAG
ZNF740	NC_000007.14:76300673-76302772	1889	1901	-	12.5	1.3e-05	0.024	CCGCCCCTCCCCA
PKNOX1	NC_000007.14:76300673-76302772	575	586	-	8.10204	1.3e-05	0.0271	TGACATCTGTAA
TCF7L1	NC_000007.14:76300673-76302772	1507	1519	+	13.1493	1.3e-05	0.0539	AGACTTTGATCTG
EGR2	NC_000007.14:76300673-76302772	1852	1864	+	13.6327	1.31e-05	0.0503	CCCGCCCACGGCC
HES7	NC_000007.14:76300673-76302772	105	116	-	10.0408	1.31e-05	0.0251	AGGCAAGTGCCG
NFIB	NC_000007.14:76300673-76302772	1765	1781	+	13.6224	1.31e-05	0.0161	CGTGGCACGGCTCCAGC
MAFK	NC_000007.14:76300673-76302772	1441	1452	-	13.3878	1.31e-05	0.0549	CTCAGCACTTTG
REST	NC_000007.14:76300673-76302772	1736	1756	+	9.39796	1.31e-05	0.0279	TTAAGCACCAGGGCCGGCGAG
NKX2-5	NC_000007.14:76300673-76302772	398	407	+	9.81507	1.32e-05	0.0549	TCAAGTGCTC
Nkx2-1	NC_000007.14:76300673-76302772	152	164	+	13.8	1.32e-05	0.0274	ATCACTTGAACCT
Lyl1	NC_000007.14:76300673-76302772	2081	2094	+	11.9851	1.32e-05	0.0409	CCAGCTGGGACCCC
LYL1	NC_000007.14:76300673-76302772	2081	2094	+	11.9851	1.32e-05	0.041	CCAGCTGGGACCCC
ZNF487	NC_000007.14:76300673-76302772	1160	1188	-	0.26	1.32e-05	0.00673	TAAATGAATAAATACAAATACAAAAATAA
Sox11	NC_000007.14:76300673-76302772	765	776	+	13.4032	1.32e-05	0.0515	TGGAACAAAGAT
Nr1h4	NC_000007.14:76300673-76302772	194	207	+	13.1892	1.32e-05	0.0174	CAGGCCACTGCACT
Cebpb	NC_000007.14:76300673-76302772	1234	1244	+	13.4848	1.34e-05	0.0558	AGTGGTGCAAT
Zfp445	NC_000007.14:76300673-76302772	1587	1604	-	4.5082	1.34e-05	0.0459	TGTGATAAAAGGAGTCTG
Zfp507	NC_000007.14:76300673-76302772	1656	1664	+	13.6885	1.34e-05	0.0559	GTATGCCCC
ZNF580	NC_000007.14:76300673-76302772	960	977	+	8.9898	1.34e-05	0.0535	CCTGCCTCAGCCTCCCCA
NR2E1	NC_000007.14:76300673-76302772	24	33	+	13.9286	1.34e-05	0.0276	TGAGGTCAGG
Mafb	NC_000007.14:76300673-76302772	1442	1453	-	13.2936	1.34e-05	0.056	TCTCAGCACTTT
MEF2A	NC_000007.14:76300673-76302772	1947	1961	+	13.2124	1.34e-05	0.0186	TGCTAAAAATACCCG
NR2F1	NC_000007.14:76300673-76302772	1910	1924	+	11.9286	1.34e-05	0.0528	CGGGTCATTGCCATT
Tcf7l1	NC_000007.14:76300673-76302772	1508	1518	+	13.0896	1.34e-05	0.0558	GACTTTGATCT
NFIX	NC_000007.14:76300673-76302772	1708	1724	-	12.9184	1.34e-05	0.0172	TGTGGCCCGTGGCCAGG
CEBPA	NC_000007.14:76300673-76302772	1234	1244	-	13.7347	1.35e-05	0.0563	ATTGCACCACT
Klf15	NC_000007.14:76300673-76302772	1879	1897	+	12.4091	1.35e-05	0.0174	GAGGAGTGCATGGGGAGGG
KLF15	NC_000007.14:76300673-76302772	1879	1897	+	12.4091	1.35e-05	0.0174	GAGGAGTGCATGGGGAGGG
TBX2	NC_000007.14:76300673-76302772	1128	1145	-	12.7959	1.35e-05	0.0368	GGCGTGGTGGCTCACGCC
Rorc	NC_000007.14:76300673-76302772	715	726	+	13.2091	1.35e-05	0.0555	GAAACTGAGGCA
RORC	NC_000007.14:76300673-76302772	715	726	+	13.2091	1.35e-05	0.0555	GAAACTGAGGCA
SP2	NC_000007.14:76300673-76302772	1885	1899	-	13.4483	1.35e-05	0.0263	GCCCCTCCCCATGCA
Nr2c1	NC_000007.14:76300673-76302772	1077	1089	-	13.7347	1.36e-05	0.0551	CACCAGAGGTCAG
NR2C1	NC_000007.14:76300673-76302772	1077	1089	-	13.7347	1.36e-05	0.0551	CACCAGAGGTCAG
EBF1	NC_000007.14:76300673-76302772	1411	1421	+	13.9787	1.36e-05	0.0562	GCCTCAAGGGA
Myog	NC_000007.14:76300673-76302772	975	987	-	13.9545	1.36e-05	0.0539	TCGCAGCTGCTGG
MYOG	NC_000007.14:76300673-76302772	975	987	-	13.9545	1.36e-05	0.054	TCGCAGCTGCTGG
Irf3	NC_000007.14:76300673-76302772	842	861	-	13.0156	1.36e-05	0.0135	AAAAAAGAAAAAAGAAAAAA
IRF3	NC_000007.14:76300673-76302772	842	861	-	13.0156	1.36e-05	0.0135	AAAAAAGAAAAAAGAAAAAA
ZNF263	NC_000007.14:76300673-76302772	1673	1693	+	12.6327	1.36e-05	0.025	CTGTCTGGCTCTGTCCTCCTT
Mafb	NC_000007.14:76300673-76302772	1442	1453	+	13.3146	1.36e-05	0.0569	AAAGTGCTGAGA
Mafb	NC_000007.14:76300673-76302772	1442	1453	+	13.3146	1.36e-05	0.0569	AAAGTGCTGAGA
ZNF547	NC_000007.14:76300673-76302772	1577	1591	-	12.7449	1.37e-05	0.0548	GTCTGGTGCTTGAGC
ZNF418	NC_000007.14:76300673-76302772	254	283	+	11.1881	1.37e-05	0.0257	AATAAATAAATAAAACATAGAAGATGTACA
ZNF30	NC_000007.14:76300673-76302772	1312	1332	-	12.6224	1.37e-05	0.05	GTGGTGCATGCCTGTGGCCCC
ZNF223	NC_000007.14:76300673-76302772	1078	1091	+	12.7857	1.37e-05	0.0544	TGACCTCTGGTGAT
RFX5	NC_000007.14:76300673-76302772	1726	1744	-	12.9727	1.37e-05	0.0542	GGTGCTTAAGCGTTGCTGG
Plagl1	NC_000007.14:76300673-76302772	2074	2086	-	13.3984	1.37e-05	0.0243	AGCTGGGGCCCCG
ZBTB7A	NC_000007.14:76300673-76302772	1889	1903	-	13.4796	1.37e-05	0.0216	GGCCGCCCCTCCCCA
Nkx2-5	NC_000007.14:76300673-76302772	203	212	-	12.1515	1.37e-05	0.0279	GCTGGAGTGC
Nkx2-5	NC_000007.14:76300673-76302772	1528	1537	+	12.1515	1.37e-05	0.0279	GCTGGAGTGC
ZNF558	NC_000007.14:76300673-76302772	1122	1148	-	11.6396	1.37e-05	0.0446	CTGGGCGTGGTGGCTCACGCCTGTAAT
PBX3	NC_000007.14:76300673-76302772	881	897	-	13.0922	1.38e-05	0.0547	GCCTGGGTGACAGAGTG
TCF21	NC_000007.14:76300673-76302772	976	987	+	13.6224	1.38e-05	0.055	CAGCAGCTGCGA
HES5	NC_000007.14:76300673-76302772	105	116	+	10.6429	1.38e-05	0.0326	CGGCACTTGCCT
BARX2	NC_000007.14:76300673-76302772	295	306	+	13.0099	1.38e-05	0.0577	GTAATTGTTTTT
Smad3	NC_000007.14:76300673-76302772	1669	1685	-	13.3421	1.38e-05	0.0569	CAGAGCCAGACAGGTTG
PRDM6	NC_000007.14:76300673-76302772	850	870	+	13.165	1.39e-05	0.00565	TTTTTCTTTTTTTTTTTTTGA
SP3	NC_000007.14:76300673-76302772	1137	1149	+	13.398	1.39e-05	0.0278	CACCACGCCCAGC
Plagl1	NC_000007.14:76300673-76302772	2073	2082	-	11.1515	1.39e-05	0.027	GGGGCCCCGC
ZNF287	NC_000007.14:76300673-76302772	829	861	+	10.6549	1.4e-05	0.00234	ATTACTAGATTGCTTTTTTCTTTTTTCTTTTTT
Sp4	NC_000007.14:76300673-76302772	1852	1861	+	12.6735	1.4e-05	0.055	CCCGCCCACG
Klf1	NC_000007.14:76300673-76302772	1849	1859	+	13.6515	1.4e-05	0.0188	CGCCCCGCCCA
Sox1	NC_000007.14:76300673-76302772	289	303	-	10.4898	1.4e-05	0.0584	AACAATTACCGTGTT
SP2	NC_000007.14:76300673-76302772	1851	1859	-	14.0225	1.4e-05	0.0265	TGGGCGGGG
TGIF2LX	NC_000007.14:76300673-76302772	575	586	+	12.449	1.4e-05	0.0348	TTACAGATGTCA
NKX2-3	NC_000007.14:76300673-76302772	397	406	-	13.1538	1.4e-05	0.0585	AGCACTTGAG
MAFK	NC_000007.14:76300673-76302772	135	149	-	13.1152	1.4e-05	0.0189	TTCTGCCTCAGCCTC
Zic3	NC_000007.14:76300673-76302772	2081	2089	+	13.6286	1.4e-05	0.0275	CCAGCTGGG
Zic3	NC_000007.14:76300673-76302772	2080	2088	-	13.6286	1.4e-05	0.0275	CCAGCTGGG
ZSCAN31	NC_000007.14:76300673-76302772	1223	1240	+	12.8794	1.4e-05	0.0313	GGCTGAAGTGCAGTGGTG
NFIC	NC_000007.14:76300673-76302772	1708	1724	+	13.1667	1.41e-05	0.0362	CCTGGCCACGGGCCACA
KLF5	NC_000007.14:76300673-76302772	1138	1147	+	13.3303	1.41e-05	0.024	ACCACGCCCA
MEF2C	NC_000007.14:76300673-76302772	1946	1960	+	13.4237	1.41e-05	0.0265	CTGCTAAAAATACCC
ZNF133	NC_000007.14:76300673-76302772	618	647	+	12.6455	1.41e-05	0.0582	TGGGACCACCTTCATATTTGCTGTCCCTTG
ZNF17	NC_000007.14:76300673-76302772	1122	1151	-	13.0826	1.41e-05	0.027	GGGCTGGGCGTGGTGGCTCACGCCTGTAAT
Zbtb3	NC_000007.14:76300673-76302772	374	382	+	10.77	1.42e-05	0.0122	CACTGCAGC
Zbtb3	NC_000007.14:76300673-76302772	1556	1564	+	10.77	1.42e-05	0.0122	CACTGCAGC
EGR2	NC_000007.14:76300673-76302772	1892	1901	-	11.3838	1.43e-05	0.0461	CCGCCCCTCC
Pitx2	NC_000007.14:76300673-76302772	432	442	-	13.3119	1.43e-05	0.0161	TGTAGTCCCAG
Pitx2	NC_000007.14:76300673-76302772	116	126	+	13.3119	1.43e-05	0.0161	TGTAGTCCCAG
KLF1	NC_000007.14:76300673-76302772	1890	1904	-	13.4388	1.43e-05	0.0176	GGGCCGCCCCTCCCC
ZNF713	NC_000007.14:76300673-76302772	846	864	+	4.52041	1.43e-05	0.0171	TTCTTTTTTCTTTTTTTTT
Mafg	NC_000007.14:76300673-76302772	2024	2038	-	12.8794	1.43e-05	0.0559	TGGCTGACTCTGCTC
BCL6B	NC_000007.14:76300673-76302772	828	843	+	9.35714	1.43e-05	0.0597	GATTACTAGATTGCTT
MAF	NC_000007.14:76300673-76302772	1445	1458	-	13.2551	1.44e-05	0.0598	TGTAATCTCAGCAC
TGIF2	NC_000007.14:76300673-76302772	575	586	+	11.7982	1.44e-05	0.0297	TTACAGATGTCA
KLF12	NC_000007.14:76300673-76302772	1139	1147	-	13.5955	1.44e-05	0.0204	TGGGCGTGG
TCF7L1	NC_000007.14:76300673-76302772	1509	1520	-	12.8816	1.44e-05	0.0603	ACAGATCAAAGT
RUNX3	NC_000007.14:76300673-76302772	1930	1947	+	12.3211	1.45e-05	0.0561	AGACCTCAAACACCGCCT
ZNF460	NC_000007.14:76300673-76302772	965	976	+	13.2477	1.45e-05	0.0184	CTCAGCCTCCCC
FOXC2	NC_000007.14:76300673-76302772	244	255	+	13.1287	1.45e-05	0.0151	TAAATAAATAAA
FOXC2	NC_000007.14:76300673-76302772	248	259	+	13.1287	1.45e-05	0.0151	TAAATAAATAAA
FOXC2	NC_000007.14:76300673-76302772	252	263	+	13.1287	1.45e-05	0.0151	TAAATAAATAAA
FOXC2	NC_000007.14:76300673-76302772	256	267	+	13.1287	1.45e-05	0.0151	TAAATAAATAAA
ZNF416	NC_000007.14:76300673-76302772	1334	1344	-	13.5714	1.45e-05	0.0309	TAGCTGGGCAT
ZNF524	NC_000007.14:76300673-76302772	938	952	-	11.9796	1.46e-05	0.0308	CTTGAACCCAGAAGG
TCF7L1	NC_000007.14:76300673-76302772	1509	1520	-	12.8788	1.46e-05	0.0609	ACAGATCAAAGT
ZNF415	NC_000007.14:76300673-76302772	1574	1588	+	13.2245	1.46e-05	0.0285	TGGGCTCAAGCACCA
RUNX3	NC_000007.14:76300673-76302772	1929	1948	+	-2.17347	1.46e-05	0.0605	GAGACCTCAAACACCGCCTG
Zfp319	NC_000007.14:76300673-76302772	58	69	+	12.5082	1.46e-05	0.0305	TGGTGAAACCCC
Zfp319	NC_000007.14:76300673-76302772	1040	1051	-	12.5082	1.46e-05	0.0305	TGGTGAAACCCC
ZNF135	NC_000007.14:76300673-76302772	1067	1080	+	11.7143	1.46e-05	0.00634	TCTCAAACTCCTGA
ZNF547	NC_000007.14:76300673-76302772	1308	1327	+	12.6881	1.46e-05	0.0591	AGCTGGGGCCACAGGCATGC
YBX1	NC_000007.14:76300673-76302772	763	771	+	12.1837	1.47e-05	0.0613	GATGGAACA
RXRA	NC_000007.14:76300673-76302772	1078	1085	-	12.8163	1.47e-05	0.0612	AGAGGTCA
NKX2-8	NC_000007.14:76300673-76302772	397	405	-	12.3654	1.47e-05	0.0613	GCACTTGAG
FOXC1	NC_000007.14:76300673-76302772	1263	1270	-	8.38776	1.47e-05	0.0598	GGTGAGTA
REST	NC_000007.14:76300673-76302772	1325	1345	+	9.12245	1.47e-05	0.0279	TGCACCACCATGCCCAGCTAA
Foxj2	NC_000007.14:76300673-76302772	244	253	-	13.5543	1.47e-05	0.0122	TATTTATTTA
Foxj2	NC_000007.14:76300673-76302772	248	257	-	13.5543	1.47e-05	0.0122	TATTTATTTA
Foxj2	NC_000007.14:76300673-76302772	252	261	-	13.5543	1.47e-05	0.0122	TATTTATTTA
Foxj2	NC_000007.14:76300673-76302772	256	265	-	13.5543	1.47e-05	0.0122	TATTTATTTA
FOXJ2	NC_000007.14:76300673-76302772	244	253	-	13.5543	1.47e-05	0.0122	TATTTATTTA
FOXJ2	NC_000007.14:76300673-76302772	248	257	-	13.5543	1.47e-05	0.0122	TATTTATTTA
FOXJ2	NC_000007.14:76300673-76302772	252	261	-	13.5543	1.47e-05	0.0122	TATTTATTTA
FOXJ2	NC_000007.14:76300673-76302772	256	265	-	13.5543	1.47e-05	0.0122	TATTTATTTA
WT1	NC_000007.14:76300673-76302772	1874	1893	+	12.1515	1.47e-05	0.0256	TGGGGGAGGAGTGCATGGGG
FOXC1	NC_000007.14:76300673-76302772	302	314	-	13.1584	1.47e-05	0.0102	AAACAAACAAAAA
JUND	NC_000007.14:76300673-76302772	1538	1552	+	13.7447	1.47e-05	0.0611	AGTGGTGAGATCATA
Thra	NC_000007.14:76300673-76302772	1409	1425	-	12.9756	1.47e-05	0.0295	AGGGTCCCTTGAGGCTA
FOXC2	NC_000007.14:76300673-76302772	244	255	+	13.0708	1.48e-05	0.0154	TAAATAAATAAA
FOXC2	NC_000007.14:76300673-76302772	248	259	+	13.0708	1.48e-05	0.0154	TAAATAAATAAA
FOXC2	NC_000007.14:76300673-76302772	252	263	+	13.0708	1.48e-05	0.0154	TAAATAAATAAA
FOXC2	NC_000007.14:76300673-76302772	256	267	+	13.0708	1.48e-05	0.0154	TAAATAAATAAA
MAZ	NC_000007.14:76300673-76302772	1891	1898	-	13.4771	1.48e-05	0.0392	CCCCTCCC
PATZ1	NC_000007.14:76300673-76302772	1891	1898	-	14.9898	1.48e-05	0.0291	CCCCTCCC
ZNF101	NC_000007.14:76300673-76302772	1771	1785	-	12.5816	1.48e-05	0.0418	CGACGCTGGAGCCGT
Pou1f1	NC_000007.14:76300673-76302772	1176	1188	-	12.9551	1.48e-05	0.0618	TAAATGAATAAAT
POU1F1	NC_000007.14:76300673-76302772	1176	1188	-	12.9551	1.48e-05	0.0618	TAAATGAATAAAT
ZNF460	NC_000007.14:76300673-76302772	1291	1306	+	10.1573	1.49e-05	0.00571	GCTTCAGCCTCTGGAG
KLF15	NC_000007.14:76300673-76302772	1138	1149	+	13.2755	1.49e-05	0.0285	ACCACGCCCAGC
Bcl6	NC_000007.14:76300673-76302772	396	425	+	12.951	1.49e-05	0.0594	GCTCAAGTGCTCCTCCCACCTCAGCCTCCT
EGR2	NC_000007.14:76300673-76302772	1867	1884	+	12.8952	1.49e-05	0.0287	TGAACGCTGGGGGAGGAG
Hoxc13	NC_000007.14:76300673-76302772	613	622	+	9.54369	1.49e-05	0.0624	TTTTATGGGA
ZNF692	NC_000007.14:76300673-76302772	2073	2085	+	13.0408	1.49e-05	0.0549	GCGGGGCCCCAGC
HES7	NC_000007.14:76300673-76302772	105	116	+	8.55172	1.5e-05	0.0565	CGGCACTTGCCT
NR5A2	NC_000007.14:76300673-76302772	1687	1705	-	9.57143	1.5e-05	0.0306	CGTCCTTCTGTTAAGGAGG
SP4	NC_000007.14:76300673-76302772	1884	1903	+	12.9032	1.5e-05	0.0282	GTGCATGGGGAGGGGCGGCC
ZNF33A	NC_000007.14:76300673-76302772	967	988	-	-1.83673	1.5e-05	0.0112	ATCGCAGCTGCTGGGGAGGCTG
ZNF90	NC_000007.14:76300673-76302772	1286	1300	+	11.8532	1.5e-05	0.0397	CTCCTGCTTCAGCCT
CTCF	NC_000007.14:76300673-76302772	1077	1091	+	12.7449	1.5e-05	0.0577	CTGACCTCTGGTGAT
TWIST1	NC_000007.14:76300673-76302772	703	715	+	13.2033	1.5e-05	0.0518	TTTCCAGATGGGG
HOXD13	NC_000007.14:76300673-76302772	612	621	-	13.619	1.51e-05	0.063	CCCATAAAAT
HOXD13	NC_000007.14:76300673-76302772	612	621	+	13.5743	1.51e-05	0.0629	ATTTTATGGG
CTCF	NC_000007.14:76300673-76302772	1077	1091	+	12.9796	1.51e-05	0.0592	CTGACCTCTGGTGAT
KLF14	NC_000007.14:76300673-76302772	1890	1898	+	13.8764	1.51e-05	0.0192	GGGGAGGGG
TGIF2	NC_000007.14:76300673-76302772	575	586	+	11.4771	1.51e-05	0.0313	TTACAGATGTCA
CEBPD	NC_000007.14:76300673-76302772	738	750	+	13.2018	1.52e-05	0.0633	ACTTGCACAAGTT
Hnf4g	NC_000007.14:76300673-76302772	794	807	+	13.1818	1.52e-05	0.0616	GGCTTCAAAGTCCA
HNF4G	NC_000007.14:76300673-76302772	794	807	+	13.1818	1.52e-05	0.0616	GGCTTCAAAGTCCA
KLF13	NC_000007.14:76300673-76302772	1002	1014	+	13.2653	1.52e-05	0.0193	CACCACACCCAGC
KLF4	NC_000007.14:76300673-76302772	1002	1013	+	12.8455	1.52e-05	0.0212	CACCACACCCAG
ZNF41	NC_000007.14:76300673-76302772	2022	2045	+	11.9182	1.52e-05	0.0607	CAGAGCAGAGTCAGCCAGCATGAC
ZNF860	NC_000007.14:76300673-76302772	402	416	+	13.211	1.52e-05	0.0576	GTGCTCCTCCCACCT
Hoxb13	NC_000007.14:76300673-76302772	613	622	+	8.63462	1.52e-05	0.0637	TTTTATGGGA
ZNF765	NC_000007.14:76300673-76302772	1701	1718	-	12.7339	1.53e-05	0.0351	CCGTGGCCAGGGCCGTCC
CREB1	NC_000007.14:76300673-76302772	99	110	-	12.4646	1.53e-05	0.0418	GTGCCGCGACAC
KLF15	NC_000007.14:76300673-76302772	1845	1859	+	12.9898	1.53e-05	0.0296	TCTTCGCCCCGCCCA
CEBPB	NC_000007.14:76300673-76302772	1234	1247	+	13.7857	1.53e-05	0.0639	AGTGGTGCAATCCA
ZNF713	NC_000007.14:76300673-76302772	839	857	+	4.07143	1.53e-05	0.0156	TGCTTTTTTCTTTTTTCTT
TCF4	NC_000007.14:76300673-76302772	1507	1518	-	13.5182	1.53e-05	0.0639	AGATCAAAGTCT
CTCF	NC_000007.14:76300673-76302772	1078	1092	+	12.4388	1.53e-05	0.0564	TGACCTCTGGTGATC
NR5A2	NC_000007.14:76300673-76302772	1687	1705	+	9.5102	1.53e-05	0.0306	CCTCCTTAACAGAAGGACG
VEZF1	NC_000007.14:76300673-76302772	1631	1652	-	12.7292	1.53e-05	0.0142	TGAGAAGTGGCAGAGGCAGGAT
SP1	NC_000007.14:76300673-76302772	1877	1898	+	8.98485	1.53e-05	0.018	GGGAGGAGTGCATGGGGAGGGG
RARG	NC_000007.14:76300673-76302772	1076	1084	-	12.898	1.54e-05	0.0306	GAGGTCAGG
RARG	NC_000007.14:76300673-76302772	25	33	+	12.898	1.54e-05	0.0306	GAGGTCAGG
ZNF235	NC_000007.14:76300673-76302772	1151	1180	+	12.2673	1.54e-05	0.00282	CAGACTGCTTTATTTTTGTATTTGTATTTA
Pitx2	NC_000007.14:76300673-76302772	982	992	-	13.2294	1.54e-05	0.0161	TGTAATCGCAG
MAFK	NC_000007.14:76300673-76302772	1441	1452	-	13.3163	1.54e-05	0.0644	CTCAGCACTTTG
KLF13	NC_000007.14:76300673-76302772	1002	1014	+	13.102	1.54e-05	0.0199	CACCACACCCAGC
HNF4G	NC_000007.14:76300673-76302772	793	807	+	13.2115	1.54e-05	0.0628	TGGCTTCAAAGTCCA
GFI1	NC_000007.14:76300673-76302772	189	209	+	9.37755	1.54e-05	0.0642	TAGATCAGGCCACTGCACTCC
ZNF432	NC_000007.14:76300673-76302772	1866	1895	-	10.4356	1.54e-05	0.026	CTCCCCATGCACTCCTCCCCCAGCGTTCAG
TBX5	NC_000007.14:76300673-76302772	1127	1146	-	10.8163	1.55e-05	0.0424	GGGCGTGGTGGCTCACGCCT
TCF4	NC_000007.14:76300673-76302772	977	986	+	12.7273	1.55e-05	0.0608	AGCAGCTGCG
REST	NC_000007.14:76300673-76302772	1326	1344	-	8.64286	1.55e-05	0.0282	TAGCTGGGCATGGTGGTGC
MEF2C	NC_000007.14:76300673-76302772	1947	1958	+	10.7755	1.55e-05	0.0216	TGCTAAAAATAC
KLF1	NC_000007.14:76300673-76302772	1139	1147	-	14.3483	1.55e-05	0.0251	TGGGCGTGG
ZNF740	NC_000007.14:76300673-76302772	1848	1860	+	12.4944	1.56e-05	0.0521	TCGCCCCGCCCAC
ZNF44	NC_000007.14:76300673-76302772	1248	1277	+	12.7523	1.56e-05	0.0181	GCTCACCACAGCCTCTACTCACCGGGGTTC
TWIST1	NC_000007.14:76300673-76302772	703	715	+	13.1789	1.56e-05	0.0506	TTTCCAGATGGGG
PAX6	NC_000007.14:76300673-76302772	332	348	-	12.8687	1.56e-05	0.0604	GTCCGCATGACAGAACA
Zbtb3	NC_000007.14:76300673-76302772	1551	1567	+	13.5395	1.56e-05	0.0128	TAGCTCACTGCAGCCTC
Klf4	NC_000007.14:76300673-76302772	1890	1899	+	13.102	1.57e-05	0.0153	GGGGAGGGGC
KLF10	NC_000007.14:76300673-76302772	1890	1899	-	13.1009	1.57e-05	0.0152	GCCCCTCCCC
KLF4	NC_000007.14:76300673-76302772	1890	1899	-	13.1009	1.57e-05	0.0152	GCCCCTCCCC
ZNF684	NC_000007.14:76300673-76302772	1872	1889	-	10.1939	1.57e-05	0.0631	ATGCACTCCTCCCCCAGC
TP53	NC_000007.14:76300673-76302772	1321	1340	-	12.945	1.58e-05	0.0271	TGGGCATGGTGGTGCATGCC
Tcf7	NC_000007.14:76300673-76302772	1511	1519	+	5.2071	1.58e-05	0.0661	TTTGATCTG
Klf7	NC_000007.14:76300673-76302772	1135	1150	+	13.1579	1.58e-05	0.0296	GCCACCACGCCCAGCC
FOXC2	NC_000007.14:76300673-76302772	309	320	-	12.99	1.58e-05	0.0329	CAAAACAAACAA
ZNF879	NC_000007.14:76300673-76302772	1156	1194	+	7.47321	1.58e-05	0.0215	TGCTTTATTTTTGTATTTGTATTTATTCATTTACTTATT
TBX4	NC_000007.14:76300673-76302772	1127	1146	+	12.2245	1.58e-05	0.0303	AGGCGTGAGCCACCACGCCC
ZFP28	NC_000007.14:76300673-76302772	851	870	+	11.0758	1.58e-05	0.0325	TTTTCTTTTTTTTTTTTTGA
ZIM2	NC_000007.14:76300673-76302772	2052	2081	+	-0.102041	1.59e-05	0.0285	CCGCGTCCCCTTCTCGCTCCTGCGGGGCCC
ZSCAN22	NC_000007.14:76300673-76302772	957	972	-	12.5727	1.59e-05	0.0107	AGGCTGAGGCAGGAGA
ZNF460	NC_000007.14:76300673-76302772	1134	1145	+	13.0642	1.59e-05	0.0184	AGCCACCACGCC
REST	NC_000007.14:76300673-76302772	1439	1452	+	11.7041	1.6e-05	0.0346	CCCAAAGTGCTGAG
HOXB13	NC_000007.14:76300673-76302772	613	622	+	12.9851	1.6e-05	0.0671	TTTTATGGGA
ZNF524	NC_000007.14:76300673-76302772	27	41	-	11.7653	1.6e-05	0.0308	CTTGAACTCCTGACC
ZNF682	NC_000007.14:76300673-76302772	1132	1152	+	12.8163	1.61e-05	0.0379	TGAGCCACCACGCCCAGCCCA
Zfp784	NC_000007.14:76300673-76302772	1157	1167	-	12.1452	1.61e-05	0.0666	AAAAATAAAGC
ZNF281	NC_000007.14:76300673-76302772	1874	1885	-	12.9091	1.61e-05	0.0204	ACTCCTCCCCCA
Rela	NC_000007.14:76300673-76302772	1872	1901	-	12.5825	1.61e-05	0.0623	CCGCCCCTCCCCATGCACTCCTCCCCCAGC
ZNF571	NC_000007.14:76300673-76302772	1289	1303	+	11.945	1.61e-05	0.00842	CTGCTTCAGCCTCTG
ZNF774	NC_000007.14:76300673-76302772	1630	1647	+	13.009	1.61e-05	0.0125	AATCCTGCCTCTGCCACT
ZNF384	NC_000007.14:76300673-76302772	856	864	+	14.6238	1.61e-05	0.011	TTTTTTTTT
ZNF384	NC_000007.14:76300673-76302772	857	865	+	14.6238	1.61e-05	0.011	TTTTTTTTT
ZNF384	NC_000007.14:76300673-76302772	858	866	+	14.6238	1.61e-05	0.011	TTTTTTTTT
ZNF384	NC_000007.14:76300673-76302772	859	867	+	14.6238	1.61e-05	0.011	TTTTTTTTT
ZNF384	NC_000007.14:76300673-76302772	860	868	+	14.6238	1.61e-05	0.011	TTTTTTTTT
ZNF182	NC_000007.14:76300673-76302772	853	864	+	13.2679	1.61e-05	0.0111	TTCTTTTTTTTT
ZNF34	NC_000007.14:76300673-76302772	1426	1440	+	13.0505	1.62e-05	0.0658	TCTGCCTTGGCCTCC
ZNF121	NC_000007.14:76300673-76302772	47	70	+	12.1927	1.62e-05	0.00838	CCTGGCGAACATGGTGAAACCCCA
KLF12	NC_000007.14:76300673-76302772	1890	1898	+	13.4045	1.62e-05	0.0204	GGGGAGGGG
ZNF416	NC_000007.14:76300673-76302772	1385	1395	-	13.3857	1.62e-05	0.0309	AGTCTGGGCAA
ZNF202	NC_000007.14:76300673-76302772	2052	2059	+	14.8571	1.63e-05	0.0615	CCGCGTCC
NFIX	NC_000007.14:76300673-76302772	1765	1781	+	12.6224	1.63e-05	0.0205	CGTGGCACGGCTCCAGC
HES5	NC_000007.14:76300673-76302772	105	116	-	8.60656	1.63e-05	0.0608	AGGCAAGTGCCG
Zfp281	NC_000007.14:76300673-76302772	1851	1865	+	11.5816	1.63e-05	0.0155	CCCCGCCCACGGCCC
NKX2-5	NC_000007.14:76300673-76302772	397	406	+	12.6735	1.63e-05	0.068	CTCAAGTGCT
ZNF891	NC_000007.14:76300673-76302772	2021	2041	+	12.7615	1.63e-05	0.0297	CCAGAGCAGAGTCAGCCAGCA
IRF1	NC_000007.14:76300673-76302772	841	860	-	12.3182	1.63e-05	0.0335	AAAAAGAAAAAAGAAAAAAG
Mef2d	NC_000007.14:76300673-76302772	75	88	-	13.0746	1.63e-05	0.0227	TTGTATTTTTAGTA
Mef2d	NC_000007.14:76300673-76302772	1021	1034	+	13.0746	1.63e-05	0.0227	TTGTATTTTTAGTA
KLF11	NC_000007.14:76300673-76302772	1839	1860	+	6.42857	1.63e-05	0.0204	GAACCCTCTTCGCCCCGCCCAC
ZNF225	NC_000007.14:76300673-76302772	842	869	+	6.19	1.63e-05	0.0167	TTTTTTCTTTTTTCTTTTTTTTTTTTTG
HOXB13	NC_000007.14:76300673-76302772	613	622	+	8.75	1.64e-05	0.0685	TTTTATGGGA
NFIX	NC_000007.14:76300673-76302772	1765	1781	+	12.5714	1.64e-05	0.021	CGTGGCACGGCTCCAGC
ZNF304	NC_000007.14:76300673-76302772	958	981	+	12.0275	1.64e-05	0.028	CTCCTGCCTCAGCCTCCCCAGCAG
REST	NC_000007.14:76300673-76302772	1736	1757	+	9.41414	1.65e-05	0.0405	TTAAGCACCAGGGCCGGCGAGT
KLF4	NC_000007.14:76300673-76302772	1889	1900	-	12.7182	1.65e-05	0.0212	CGCCCCTCCCCA
NR2F6	NC_000007.14:76300673-76302772	1910	1924	+	12.6667	1.65e-05	0.0581	CGGGTCATTGCCATT
MEF2A	NC_000007.14:76300673-76302772	1946	1960	+	13.1386	1.65e-05	0.0437	CTGCTAAAAATACCC
RUNX1	NC_000007.14:76300673-76302772	1252	1263	+	10.5413	1.66e-05	0.066	ACCACAGCCTCT
Nkx2-5	NC_000007.14:76300673-76302772	397	406	+	8.59375	1.66e-05	0.0692	CTCAAGTGCT
REST	NC_000007.14:76300673-76302772	1325	1345	-	5.73469	1.66e-05	0.0353	TTAGCTGGGCATGGTGGTGCA
ZSCAN31	NC_000007.14:76300673-76302772	1527	1544	+	12.617	1.66e-05	0.0313	GGCTGGAGTGCAGTGGTG
ZNF713	NC_000007.14:76300673-76302772	839	857	+	3.9898	1.67e-05	0.0171	TGCTTTTTTCTTTTTTCTT
ZNF35	NC_000007.14:76300673-76302772	238	267	-	12.5841	1.67e-05	0.00969	TTTATTTATTTATTTATTTATTTATTTTGA
HES5	NC_000007.14:76300673-76302772	105	116	-	10.1837	1.68e-05	0.0326	AGGCAAGTGCCG
ZNF529	NC_000007.14:76300673-76302772	1872	1898	-	8.15152	1.68e-05	0.0361	CCCCTCCCCATGCACTCCTCCCCCAGC
PAX5	NC_000007.14:76300673-76302772	887	900	-	12.6972	1.68e-05	0.033	CCAGCCTGGGTGAC
ZBTB48	NC_000007.14:76300673-76302772	1859	1869	+	12.5204	1.69e-05	0.0568	ACGGCCCCTGA
ZBTB37	NC_000007.14:76300673-76302772	47	63	-	12.8548	1.69e-05	0.0561	TCACCATGTTCGCCAGG
ZSCAN22	NC_000007.14:76300673-76302772	544	559	-	12.4636	1.69e-05	0.0107	AGGCTGATGTGGGAGG
ZNF283	NC_000007.14:76300673-76302772	1237	1260	+	12.2202	1.69e-05	0.0166	GGTGCAATCCAGCTCACCACAGCC
NEUROD1	NC_000007.14:76300673-76302772	65	77	-	13.6606	1.69e-05	0.0688	GTACAGATGGGGT
ZNF487	NC_000007.14:76300673-76302772	834	862	-	-0.73	1.7e-05	0.0074	AAAAAAAGAAAAAAGAAAAAAGCAATCTA
CTCF	NC_000007.14:76300673-76302772	81	91	-	13.396	1.7e-05	0.00638	TTTTTGTATTT
CTCF	NC_000007.14:76300673-76302772	1018	1028	+	13.396	1.7e-05	0.00638	TTTTTGTATTT
CTCF	NC_000007.14:76300673-76302772	1163	1173	+	13.396	1.7e-05	0.00638	TTTTTGTATTT
NFIX	NC_000007.14:76300673-76302772	1709	1723	+	12.898	1.7e-05	0.0333	CTGGCCACGGGCCAC
ZNF543	NC_000007.14:76300673-76302772	1986	1997	-	13.422	1.7e-05	0.0163	GCGCTGGGCTCG
KLF9	NC_000007.14:76300673-76302772	1718	1730	+	13.0459	1.71e-05	0.021	GGCCACAGCCAGC
Nr2f6	NC_000007.14:76300673-76302772	1076	1085	-	12.5408	1.71e-05	0.069	AGAGGTCAGG
ZBTB7A	NC_000007.14:76300673-76302772	1851	1865	+	13.1837	1.71e-05	0.0216	CCCCGCCCACGGCCC
PKNOX2	NC_000007.14:76300673-76302772	575	586	+	8.86735	1.71e-05	0.0354	TTACAGATGTCA
Myog	NC_000007.14:76300673-76302772	976	986	-	13.8776	1.71e-05	0.0332	CGCAGCTGCTG
REST	NC_000007.14:76300673-76302772	1737	1751	-	10.949	1.71e-05	0.0643	CGGCCCTGGTGCTTA
PAX5	NC_000007.14:76300673-76302772	2038	2047	+	11.9862	1.72e-05	0.0621	AGCATGACCG
ZNF543	NC_000007.14:76300673-76302772	2070	2081	-	13.055	1.72e-05	0.0587	GGGCCCCGCAGG
NFIB	NC_000007.14:76300673-76302772	1706	1726	-	10.9694	1.72e-05	0.0271	GCTGTGGCCCGTGGCCAGGGC
CTCF	NC_000007.14:76300673-76302772	1075	1092	+	12.3571	1.73e-05	0.0674	TCCTGACCTCTGGTGATC
SP1	NC_000007.14:76300673-76302772	1875	1885	-	13.4423	1.74e-05	0.0208	ACTCCTCCCCC
TGIF2LX	NC_000007.14:76300673-76302772	575	586	-	12.0714	1.74e-05	0.0348	TGACATCTGTAA
YBX1	NC_000007.14:76300673-76302772	763	771	+	13.0306	1.74e-05	0.0726	GATGGAACA
ZNF418	NC_000007.14:76300673-76302772	242	271	-	10.5743	1.74e-05	0.0257	ATGTTTTATTTATTTATTTATTTATTTATT
ZNF23	NC_000007.14:76300673-76302772	1703	1721	+	9.69388	1.74e-05	0.0647	ACGGCCCTGGCCACGGGCC
ZFP28	NC_000007.14:76300673-76302772	830	862	+	12.08	1.74e-05	0.0305	TTACTAGATTGCTTTTTTCTTTTTTCTTTTTTT
Ascl1	NC_000007.14:76300673-76302772	975	986	-	11.1545	1.74e-05	0.0193	CGCAGCTGCTGG
Mef2a	NC_000007.14:76300673-76302772	75	88	-	12.7365	1.74e-05	0.0242	TTGTATTTTTAGTA
Mef2a	NC_000007.14:76300673-76302772	1021	1034	+	12.7365	1.74e-05	0.0242	TTGTATTTTTAGTA
SP1	NC_000007.14:76300673-76302772	1138	1147	-	12.6239	1.75e-05	0.0344	TGGGCGTGGT
ZNF776	NC_000007.14:76300673-76302772	1698	1718	-	10.9633	1.75e-05	0.0356	CCGTGGCCAGGGCCGTCCTTC
REST	NC_000007.14:76300673-76302772	1736	1749	-	11.4898	1.75e-05	0.0346	GCCCTGGTGCTTAA
FERD3L	NC_000007.14:76300673-76302772	2078	2091	+	10.4286	1.75e-05	0.0347	GCCCCAGCTGGGAC
MEF2D	NC_000007.14:76300673-76302772	1948	1959	+	11.2041	1.75e-05	0.0259	GCTAAAAATACC
ZIC2	NC_000007.14:76300673-76302772	2080	2090	-	12.8571	1.75e-05	0.0217	TCCCAGCTGGG
Ascl1	NC_000007.14:76300673-76302772	974	987	-	13.3485	1.75e-05	0.0685	TCGCAGCTGCTGGG
ZNF180	NC_000007.14:76300673-76302772	1846	1866	+	11.6514	1.76e-05	0.0224	CTTCGCCCCGCCCACGGCCCC
RARA	NC_000007.14:76300673-76302772	1872	1891	+	12.7576	1.76e-05	0.0356	GCTGGGGGAGGAGTGCATGG
ZNF410	NC_000007.14:76300673-76302772	597	610	-	11.1327	1.76e-05	0.0734	ATATTACTGGCTGG
NHLH1	NC_000007.14:76300673-76302772	2079	2090	-	12.9878	1.76e-05	0.0235	TCCCAGCTGGGG
Sp1	NC_000007.14:76300673-76302772	1874	1886	+	13.0263	1.76e-05	0.0216	TGGGGGAGGAGTG
PKNOX1	NC_000007.14:76300673-76302772	575	586	-	9.7449	1.76e-05	0.037	TGACATCTGTAA
ZNF281	NC_000007.14:76300673-76302772	1850	1864	-	11.7879	1.76e-05	0.0227	GGCCGTGGGCGGGGC
FERD3L	NC_000007.14:76300673-76302772	2078	2091	+	10.2959	1.76e-05	0.0351	GCCCCAGCTGGGAC
Tcf7l2	NC_000007.14:76300673-76302772	1509	1518	-	11.0227	1.76e-05	0.0645	AGATCAAAGT
ZNF180	NC_000007.14:76300673-76302772	1985	2005	+	11.6422	1.76e-05	0.0224	CCGAGCCCAGCGCCCCGCACT
KLF1	NC_000007.14:76300673-76302772	999	1012	-	12.8636	1.77e-05	0.0234	TGGGTGTGGTGGCG
TP73	NC_000007.14:76300673-76302772	960	974	-	12.9192	1.77e-05	0.0702	GGAGGCTGAGGCAGG
Sp5	NC_000007.14:76300673-76302772	958	981	-	12.1364	1.77e-05	0.0133	CTGCTGGGGAGGCTGAGGCAGGAG
TGIF2LX	NC_000007.14:76300673-76302772	575	586	-	12.7324	1.78e-05	0.0452	TGACATCTGTAA
Tp53	NC_000007.14:76300673-76302772	1320	1339	+	11.6341	1.78e-05	0.0352	AGGCATGCACCACCATGCCC
Zkscan5	NC_000007.14:76300673-76302772	1565	1574	+	8.42453	1.78e-05	0.0744	CTCAACTCCT
BSX	NC_000007.14:76300673-76302772	1810	1817	+	10.26	1.79e-05	0.0748	TTAACGAG
SHOX	NC_000007.14:76300673-76302772	1810	1817	+	10.6373	1.79e-05	0.0748	TTAACGAG
GSX2	NC_000007.14:76300673-76302772	1810	1817	+	10.8911	1.79e-05	0.0748	TTAACGAG
LBX2	NC_000007.14:76300673-76302772	1810	1817	+	12.93	1.79e-05	0.0748	TTAACGAG
LBX2	NC_000007.14:76300673-76302772	1810	1817	+	12.7822	1.79e-05	0.0748	TTAACGAG
ISX	NC_000007.14:76300673-76302772	1810	1817	+	10.8235	1.79e-05	0.0748	TTAACGAG
ISX	NC_000007.14:76300673-76302772	1810	1817	+	10.8614	1.79e-05	0.0748	TTAACGAG
GSX1	NC_000007.14:76300673-76302772	1810	1817	+	10.1961	1.79e-05	0.0748	TTAACGAG
PRRX2	NC_000007.14:76300673-76302772	1810	1817	+	9.64078	1.79e-05	0.0748	TTAACGAG
NKX3-1	NC_000007.14:76300673-76302772	1810	1817	+	10.6373	1.79e-05	0.0731	TTAACGAG
LMX1A	NC_000007.14:76300673-76302772	1810	1817	+	10.7778	1.79e-05	0.0748	TTAACGAG
LMX1B	NC_000007.14:76300673-76302772	1810	1817	+	14.5408	1.79e-05	0.0748	TTAACGAG
LMX1B	NC_000007.14:76300673-76302772	1810	1817	+	13.2673	1.79e-05	0.0748	TTAACGAG
LHX4	NC_000007.14:76300673-76302772	1810	1817	+	9.86275	1.79e-05	0.0748	TTAACGAG
LHX4	NC_000007.14:76300673-76302772	1810	1817	+	9.67	1.79e-05	0.0748	TTAACGAG
MSX2	NC_000007.14:76300673-76302772	1810	1817	+	10.3762	1.79e-05	0.0748	TTAACGAG
VSX2	NC_000007.14:76300673-76302772	1810	1817	+	9.64356	1.79e-05	0.0748	TTAACGAG
NKX3-2	NC_000007.14:76300673-76302772	1810	1817	+	10.81	1.79e-05	0.0685	TTAACGAG
LHX5	NC_000007.14:76300673-76302772	1810	1817	+	11.1939	1.79e-05	0.0748	TTAACGAG
ALX4	NC_000007.14:76300673-76302772	1810	1817	+	9.25	1.79e-05	0.0748	TTAACGAG
Hoxb7	NC_000007.14:76300673-76302772	1919	1926	-	6.5596	1.79e-05	0.0748	TTAATGGC
Hoxd8	NC_000007.14:76300673-76302772	1919	1926	-	6.35938	1.79e-05	0.0748	TTAATGGC
BACH1	NC_000007.14:76300673-76302772	1443	1451	-	12.7959	1.79e-05	0.0744	TCAGCACTT
Tcf7l1	NC_000007.14:76300673-76302772	1510	1517	-	6.71915	1.79e-05	0.0748	GATCAAAG
ZNF19	NC_000007.14:76300673-76302772	546	563	+	12.9266	1.79e-05	0.0625	TCCCACATCAGCCTCCCA
RARB	NC_000007.14:76300673-76302772	1069	1084	-	12.3578	1.79e-05	0.0363	GAGGTCAGGAGTTTGA
Mef2c	NC_000007.14:76300673-76302772	75	89	-	12.8194	1.79e-05	0.0248	TTTGTATTTTTAGTA
Mef2c	NC_000007.14:76300673-76302772	1020	1034	+	12.8194	1.79e-05	0.0248	TTTGTATTTTTAGTA
Tcf12	NC_000007.14:76300673-76302772	977	987	+	13.898	1.79e-05	0.0547	AGCAGCTGCGA
REST	NC_000007.14:76300673-76302772	1327	1341	-	7.62245	1.79e-05	0.0701	CTGGGCATGGTGGTG
ZNF449	NC_000007.14:76300673-76302772	1139	1152	+	12.8899	1.79e-05	0.0467	CCACGCCCAGCCCA
Nr1h4	NC_000007.14:76300673-76302772	1911	1924	-	12.7658	1.8e-05	0.0178	AATGGCAATGACCC
ZNF341	NC_000007.14:76300673-76302772	957	977	+	12.7245	1.8e-05	0.031	TCTCCTGCCTCAGCCTCCCCA
ZBTB18	NC_000007.14:76300673-76302772	2079	2090	-	12.9694	1.8e-05	0.0238	TCCCAGCTGGGG
HKR1	NC_000007.14:76300673-76302772	2053	2073	+	12.9083	1.81e-05	0.054	CGCGTCCCCTTCTCGCTCCTG
CTCF	NC_000007.14:76300673-76302772	1077	1096	-	12.5455	1.81e-05	0.0714	GGAGGATCACCAGAGGTCAG
Klf8	NC_000007.14:76300673-76302772	1003	1012	+	10.9394	1.81e-05	0.0248	ACCACACCCA
Nkx2-1	NC_000007.14:76300673-76302772	397	406	+	11.8073	1.82e-05	0.0757	CTCAAGTGCT
TGIF2	NC_000007.14:76300673-76302772	575	586	+	12.744	1.82e-05	0.0731	TTACAGATGTCA
REST	NC_000007.14:76300673-76302772	1736	1756	-	5.45918	1.82e-05	0.0353	CTCGCCGGCCCTGGTGCTTAA
ZNF543	NC_000007.14:76300673-76302772	1852	1863	-	13.3486	1.82e-05	0.0163	GCCGTGGGCGGG
ZNF444	NC_000007.14:76300673-76302772	1874	1889	-	6.31633	1.83e-05	0.068	ATGCACTCCTCCCCCA
HOXB13	NC_000007.14:76300673-76302772	612	622	+	13.3535	1.83e-05	0.0765	ATTTTATGGGA
NFIC	NC_000007.14:76300673-76302772	1765	1781	-	12.803	1.83e-05	0.0362	GCTGGAGCCGTGCCACG
KLF5	NC_000007.14:76300673-76302772	1003	1012	+	13.2477	1.83e-05	0.024	ACCACACCCA
Gata3	NC_000007.14:76300673-76302772	827	841	+	11.9541	1.83e-05	0.0764	AGATTACTAGATTGC
ZBTB6	NC_000007.14:76300673-76302772	1771	1783	-	13	1.83e-05	0.0241	ACGCTGGAGCCGT
Hic1	NC_000007.14:76300673-76302772	1312	1329	-	7.22414	1.83e-05	0.0487	GTGCATGCCTGTGGCCCC
KLF16	NC_000007.14:76300673-76302772	1850	1859	+	12.9898	1.84e-05	0.0359	GCCCCGCCCA
NR2F1	NC_000007.14:76300673-76302772	794	807	-	12.7449	1.84e-05	0.0753	TGGACTTTGAAGCC
Zfp37	NC_000007.14:76300673-76302772	2013	2024	-	7.16393	1.85e-05	0.0757	CTGGACGTCTGC
PKNOX1	NC_000007.14:76300673-76302772	882	896	-	12.7589	1.85e-05	0.0752	CCTGGGTGACAGAGT
Nr1h3	NC_000007.14:76300673-76302772	1709	1723	+	12.6016	1.85e-05	0.0698	CTGGCCACGGGCCAC
KLF7	NC_000007.14:76300673-76302772	1139	1147	-	13.8652	1.85e-05	0.0346	TGGGCGTGG
EGR4	NC_000007.14:76300673-76302772	1851	1866	+	12.5636	1.85e-05	0.0654	CCCCGCCCACGGCCCC
ZNF3	NC_000007.14:76300673-76302772	244	258	-	12.8125	1.85e-05	0.0255	TTATTTATTTATTTA
ZNF3	NC_000007.14:76300673-76302772	248	262	-	12.8125	1.85e-05	0.0255	TTATTTATTTATTTA
ZNF3	NC_000007.14:76300673-76302772	252	266	-	12.8125	1.85e-05	0.0255	TTATTTATTTATTTA
ZNF621	NC_000007.14:76300673-76302772	2015	2029	-	12.5766	1.85e-05	0.0725	CTGCTCTGGACGTCT
Klf5	NC_000007.14:76300673-76302772	404	418	-	12.7576	1.85e-05	0.0196	TGAGGTGGGAGGAGC
HOXB13	NC_000007.14:76300673-76302772	610	623	-	13.0238	1.86e-05	0.0772	GTCCCATAAAATTA
Pknox2	NC_000007.14:76300673-76302772	575	586	+	4.22857	1.86e-05	0.0385	TTACAGATGTCA
PLAG1	NC_000007.14:76300673-76302772	1853	1866	-	9.40816	1.86e-05	0.0355	GGGGCCGTGGGCGG
EGR4	NC_000007.14:76300673-76302772	1851	1866	+	12.5758	1.86e-05	0.0667	CCCCGCCCACGGCCCC
CEBPG	NC_000007.14:76300673-76302772	1233	1247	+	12.8807	1.86e-05	0.0778	CAGTGGTGCAATCCA
TBX20	NC_000007.14:76300673-76302772	877	894	-	12.5306	1.86e-05	0.0745	TGGGTGACAGAGTGAGAC
NFIB	NC_000007.14:76300673-76302772	1765	1781	+	12.5204	1.87e-05	0.0274	CGTGGCACGGCTCCAGC
MEF2D	NC_000007.14:76300673-76302772	76	87	+	11.0612	1.87e-05	0.0259	ACTAAAAATACA
MEF2D	NC_000007.14:76300673-76302772	1022	1033	-	11.0612	1.87e-05	0.0259	ACTAAAAATACA
KLF1	NC_000007.14:76300673-76302772	1133	1147	+	13.0102	1.87e-05	0.0176	GAGCCACCACGCCCA
Hoxb8	NC_000007.14:76300673-76302772	1918	1926	-	7.38547	1.88e-05	0.0785	TTAATGGCA
HES5	NC_000007.14:76300673-76302772	105	116	+	9.82653	1.88e-05	0.0353	CGGCACTTGCCT
NEUROG2	NC_000007.14:76300673-76302772	66	78	-	13.4878	1.88e-05	0.0767	AGTACAGATGGGG
ZNF444	NC_000007.14:76300673-76302772	1874	1889	-	5.57143	1.88e-05	0.0692	ATGCACTCCTCCCCCA
PKNOX1	NC_000007.14:76300673-76302772	575	586	+	9.57143	1.88e-05	0.037	TTACAGATGTCA
ZNF35	NC_000007.14:76300673-76302772	255	275	-	6.21212	1.88e-05	0.0783	TTCTATGTTTTATTTATTTAT
ZNF148	NC_000007.14:76300673-76302772	1875	1886	-	12.5714	1.89e-05	0.0224	CACTCCTCCCCC
MEF2D	NC_000007.14:76300673-76302772	1948	1959	+	10.8	1.89e-05	0.0274	GCTAAAAATACC
ZNF487	NC_000007.14:76300673-76302772	293	321	-	-1.15	1.89e-05	0.0074	TCAAAACAAACAAACAAAAACAATTACCG
Klf4	NC_000007.14:76300673-76302772	1890	1900	-	13.2449	1.89e-05	0.0186	CGCCCCTCCCC
ZNF418	NC_000007.14:76300673-76302772	1167	1196	-	10.3564	1.89e-05	0.0257	AAAATAAGTAAATGAATAAATACAAATACA
ZIC4	NC_000007.14:76300673-76302772	1851	1865	+	12.3761	1.89e-05	0.0725	CCCCGCCCACGGCCC
PAX6	NC_000007.14:76300673-76302772	1254	1265	-	9.71845	1.9e-05	0.0748	GTAGAGGCTGTG
Clock	NC_000007.14:76300673-76302772	104	117	-	11.6528	1.9e-05	0.0744	CAGGCAAGTGCCGC
CLOCK	NC_000007.14:76300673-76302772	104	117	-	11.6528	1.9e-05	0.0744	CAGGCAAGTGCCGC
TCF7L2	NC_000007.14:76300673-76302772	1271	1284	+	13.2364	1.9e-05	0.0452	GGGGTTCAAAGGAT
NR6A1	NC_000007.14:76300673-76302772	33	45	+	11.8415	1.9e-05	0.0795	GAGTTCAAGACCA
Hic1	NC_000007.14:76300673-76302772	1312	1329	-	8.0102	1.91e-05	0.0684	GTGCATGCCTGTGGCCCC
CTCF	NC_000007.14:76300673-76302772	1074	1094	+	11.602	1.91e-05	0.0719	CTCCTGACCTCTGGTGATCCT
ZNF35	NC_000007.14:76300673-76302772	844	873	+	12.3717	1.91e-05	0.00969	TTTTCTTTTTTCTTTTTTTTTTTTTGAGAT
NFIC	NC_000007.14:76300673-76302772	1765	1781	+	12.4694	1.91e-05	0.0303	CGTGGCACGGCTCCAGC
CTCF	NC_000007.14:76300673-76302772	1078	1092	+	12.3163	1.91e-05	0.0724	TGACCTCTGGTGATC
MEF2C	NC_000007.14:76300673-76302772	1021	1035	-	13.0169	1.91e-05	0.0265	CTACTAAAAATACAA
ZNF182	NC_000007.14:76300673-76302772	847	858	+	12.9821	1.91e-05	0.0112	TCTTTTTTCTTT
CTCF	NC_000007.14:76300673-76302772	1078	1092	+	12.1633	1.91e-05	0.073	TGACCTCTGGTGATC
Zbtb3	NC_000007.14:76300673-76302772	1226	1242	-	13.2368	1.91e-05	0.0128	TGCACCACTGCACTTCA
MEF2B	NC_000007.14:76300673-76302772	76	87	+	10.6909	1.91e-05	0.0266	ACTAAAAATACA
MEF2B	NC_000007.14:76300673-76302772	1022	1033	-	10.6909	1.91e-05	0.0266	ACTAAAAATACA
CTCF	NC_000007.14:76300673-76302772	1077	1091	+	12.1939	1.92e-05	0.0718	CTGACCTCTGGTGAT
Ascl1	NC_000007.14:76300673-76302772	2080	2091	+	11.1091	1.92e-05	0.0193	CCCAGCTGGGAC
TBX2	NC_000007.14:76300673-76302772	1128	1145	+	12.1122	1.92e-05	0.0368	GGCGTGAGCCACCACGCC
E2F6	NC_000007.14:76300673-76302772	405	417	-	12.7643	1.92e-05	0.0723	GAGGTGGGAGGAG
Zbtb41	NC_000007.14:76300673-76302772	2086	2096	+	9.18033	1.92e-05	0.0768	TGGGACCCCTT
HOXD12	NC_000007.14:76300673-76302772	1595	1603	+	12.2843	1.92e-05	0.0804	TTTTATCAC
HOXD12	NC_000007.14:76300673-76302772	1595	1603	-	12.5545	1.92e-05	0.0802	GTGATAAAA
HNF4A	NC_000007.14:76300673-76302772	794	809	+	10.1327	1.92e-05	0.0594	GGCTTCAAAGTCCACA
ZNF93	NC_000007.14:76300673-76302772	968	1006	-	11.7958	1.93e-05	0.0346	TGGTGGCGGGCGCCTGTAATCGCAGCTGCTGGGGAGGCT
ZNF419	NC_000007.14:76300673-76302772	1630	1650	+	11.8273	1.93e-05	0.0392	AATCCTGCCTCTGCCACTTCT
MAFF	NC_000007.14:76300673-76302772	1440	1457	-	12.9778	1.93e-05	0.0803	GTAATCTCAGCACTTTGG
REST	NC_000007.14:76300673-76302772	1436	1451	+	10.4898	1.93e-05	0.0297	CCTCCCAAAGTGCTGA
Mafb	NC_000007.14:76300673-76302772	646	656	+	12.2879	1.94e-05	0.0795	TGCTGACTTAC
MAFB	NC_000007.14:76300673-76302772	646	656	+	12.2879	1.94e-05	0.0795	TGCTGACTTAC
Plag1	NC_000007.14:76300673-76302772	1888	1899	+	3.91803	1.94e-05	0.0251	ATGGGGAGGGGC
RFX7	NC_000007.14:76300673-76302772	1726	1734	-	12.4388	1.94e-05	0.0803	CGTTGCTGG
TFAP2C	NC_000007.14:76300673-76302772	136	146	+	12.6327	1.94e-05	0.0349	AGGCTGAGGCA
TFAP2C	NC_000007.14:76300673-76302772	962	972	-	12.6327	1.94e-05	0.0349	AGGCTGAGGCA
RARA	NC_000007.14:76300673-76302772	1076	1085	-	13.398	1.94e-05	0.0571	AGAGGTCAGG
CTCF	NC_000007.14:76300673-76302772	1077	1091	+	12.0816	1.94e-05	0.0753	CTGACCTCTGGTGAT
Rara	NC_000007.14:76300673-76302772	1074	1089	-	13.1053	1.95e-05	0.0802	CACCAGAGGTCAGGAG
Tfcp2l1	NC_000007.14:76300673-76302772	1675	1693	+	12.7576	1.95e-05	0.0756	GTCTGGCTCTGTCCTCCTT
ZNF582	NC_000007.14:76300673-76302772	641	667	+	11.4909	1.95e-05	0.0741	TCCCTTGCTGACTTACACATCTTTATG
Ctcf	NC_000007.14:76300673-76302772	1074	1093	-	10.6667	1.95e-05	0.0757	GGATCACCAGAGGTCAGGAG
TP53	NC_000007.14:76300673-76302772	503	522	-	12.6697	1.95e-05	0.0271	GGAACAAGCCTGGGCAACAC
ZNF311	NC_000007.14:76300673-76302772	1764	1784	-	9.69388	1.96e-05	0.0229	GACGCTGGAGCCGTGCCACGG
Myod1	NC_000007.14:76300673-76302772	974	986	-	13.6735	1.96e-05	0.0772	CGCAGCTGCTGGG
Zbtb3	NC_000007.14:76300673-76302772	1530	1546	-	13.1974	1.96e-05	0.0128	CTCACCACTGCACTCCA
RUNX2	NC_000007.14:76300673-76302772	1929	1948	+	8.61468	1.96e-05	0.0769	GAGACCTCAAACACCGCCTG
CTCF	NC_000007.14:76300673-76302772	1073	1090	+	11.9796	1.96e-05	0.0759	ACTCCTGACCTCTGGTGA
KLF13	NC_000007.14:76300673-76302772	1002	1014	+	12.449	1.96e-05	0.025	CACCACACCCAGC
ZNF460	NC_000007.14:76300673-76302772	931	946	+	9.48315	1.97e-05	0.00679	ACCTCTGCCTTCTGGG
MEF2D	NC_000007.14:76300673-76302772	76	87	+	10.6727	1.97e-05	0.0274	ACTAAAAATACA
MEF2D	NC_000007.14:76300673-76302772	1022	1033	-	10.6727	1.97e-05	0.0274	ACTAAAAATACA
SIX5	NC_000007.14:76300673-76302772	437	446	-	12.449	1.97e-05	0.0385	GACCTGTAGT
MEF2C	NC_000007.14:76300673-76302772	1946	1960	+	12.8039	1.97e-05	0.0625	CTGCTAAAAATACCC
Klf4	NC_000007.14:76300673-76302772	404	418	-	12.6515	1.97e-05	0.0239	TGAGGTGGGAGGAGC
NKX2-4	NC_000007.14:76300673-76302772	396	405	-	12.2931	1.98e-05	0.0531	GCACTTGAGC
RFX5	NC_000007.14:76300673-76302772	970	989	-	12.5691	1.99e-05	0.0772	AATCGCAGCTGCTGGGGAGG
KLF10	NC_000007.14:76300673-76302772	1890	1898	+	13.3708	1.99e-05	0.0286	GGGGAGGGG
ZNF487	NC_000007.14:76300673-76302772	832	860	-	-1.38	2e-05	0.0074	AAAAAGAAAAAAGAAAAAAGCAATCTAGT
TFAP2C	NC_000007.14:76300673-76302772	1711	1725	+	13.0204	2e-05	0.0365	GGCCACGGGCCACAG
ZNF224	NC_000007.14:76300673-76302772	387	407	+	12.4	2.01e-05	0.0828	ACCTCCTTGGCTCAAGTGCTC
Trp73	NC_000007.14:76300673-76302772	1321	1338	+	11.5577	2.01e-05	0.08	GGCATGCACCACCATGCC
TP73	NC_000007.14:76300673-76302772	1321	1338	+	11.5577	2.01e-05	0.0797	GGCATGCACCACCATGCC
Klf12	NC_000007.14:76300673-76302772	1002	1016	+	11.377	2.01e-05	0.0402	CACCACACCCAGCTA
Klf12	NC_000007.14:76300673-76302772	1002	1016	+	11.377	2.01e-05	0.04	CACCACACCCAGCTA
SMAD4	NC_000007.14:76300673-76302772	1673	1685	+	12.7449	2.01e-05	0.0814	CTGTCTGGCTCTG
Hnf4a	NC_000007.14:76300673-76302772	1504	1519	-	7.38182	2.01e-05	0.0824	CAGATCAAAGTCTTGT
REST	NC_000007.14:76300673-76302772	1326	1345	-	7.01835	2.01e-05	0.04	TTAGCTGGGCATGGTGGTGC
Zic3	NC_000007.14:76300673-76302772	2066	2078	-	12.922	2.01e-05	0.059	CCCCGCAGGAGCG
ZNF23	NC_000007.14:76300673-76302772	1853	1871	+	9.29592	2.01e-05	0.036	CCGCCCACGGCCCCTGAAC
ZNF506	NC_000007.14:76300673-76302772	1128	1145	-	11.6224	2.02e-05	0.0788	GGCGTGGTGGCTCACGCC
Irf3	NC_000007.14:76300673-76302772	848	867	-	12.4062	2.02e-05	0.016	AAAAAAAAAAAAGAAAAAAG
IRF3	NC_000007.14:76300673-76302772	848	867	-	12.4062	2.02e-05	0.016	AAAAAAAAAAAAGAAAAAAG
Hand1	NC_000007.14:76300673-76302772	1636	1652	+	12.8485	2.02e-05	0.0816	GCCTCTGCCACTTCTCA
Myf5	NC_000007.14:76300673-76302772	976	985	+	13.4037	2.02e-05	0.0803	CAGCAGCTGC
PLAGL2	NC_000007.14:76300673-76302772	2074	2083	+	13.3115	2.02e-05	0.0362	CGGGGCCCCA
HOXA13	NC_000007.14:76300673-76302772	611	621	+	12.4653	2.02e-05	0.0844	AATTTTATGGG
NFIC	NC_000007.14:76300673-76302772	1708	1724	+	8.31034	2.02e-05	0.0259	CCTGGCCACGGGCCACA
TP53	NC_000007.14:76300673-76302772	1319	1338	+	12.6239	2.02e-05	0.0271	CAGGCATGCACCACCATGCC
Sp1	NC_000007.14:76300673-76302772	2053	2076	-	10.7097	2.02e-05	0.011	CCGCAGGAGCGAGAAGGGGACGCG
ZNF30	NC_000007.14:76300673-76302772	1890	1904	-	7.6789	2.02e-05	0.0411	GGGCCGCCCCTCCCC
Klf5	NC_000007.14:76300673-76302772	1885	1899	+	12.6061	2.03e-05	0.0196	TGCATGGGGAGGGGC
MEF2B	NC_000007.14:76300673-76302772	1022	1033	-	10.9184	2.03e-05	0.0283	ACTAAAAATACA
MEF2B	NC_000007.14:76300673-76302772	76	87	+	10.9184	2.03e-05	0.0283	ACTAAAAATACA
NFIX	NC_000007.14:76300673-76302772	1709	1723	-	11.6837	2.03e-05	0.0558	GTGGCCCGTGGCCAG
Cebpg	NC_000007.14:76300673-76302772	1236	1245	+	8.56311	2.03e-05	0.0851	TGGTGCAATC
ZNF524	NC_000007.14:76300673-76302772	1272	1283	-	11.3119	2.04e-05	0.0786	TCCTTTGAACCC
SP1	NC_000007.14:76300673-76302772	1851	1859	-	13.1939	2.04e-05	0.025	TGGGCGGGG
ZNF76	NC_000007.14:76300673-76302772	1099	1120	-	11.5366	2.04e-05	0.0778	CCAGCACTTTGGGAGACCGAGG
ZNF416	NC_000007.14:76300673-76302772	2	19	-	4.55102	2.04e-05	0.0787	ATCCACCCGCCTGGGCCT
Meis2	NC_000007.14:76300673-76302772	575	586	-	12.5161	2.04e-05	0.0717	TGACATCTGTAA
ZNF350	NC_000007.14:76300673-76302772	1999	2019	+	12.5714	2.04e-05	0.0423	CCGCACTTTTCTGAGCAGACG
FOXC2	NC_000007.14:76300673-76302772	309	320	-	11.8713	2.05e-05	0.0427	CAAAACAAACAA
Zbtb1	NC_000007.14:76300673-76302772	1996	2005	+	10.9082	2.05e-05	0.0809	GCCCCGCACT
CREB1	NC_000007.14:76300673-76302772	99	110	+	12.1818	2.05e-05	0.0418	GTGTCGCGGCAC
ZNF383	NC_000007.14:76300673-76302772	167	193	-	8.92661	2.05e-05	0.0527	ATCTAGGCTCACTCCAACCTCTACCTC
ZNF283	NC_000007.14:76300673-76302772	1047	1070	-	11.8807	2.05e-05	0.0166	GAGACCAGCCTGGCCAACATGGTG
Trp73	NC_000007.14:76300673-76302772	1321	1338	+	11.6224	2.05e-05	0.0835	GGCATGCACCACCATGCC
Meis2	NC_000007.14:76300673-76302772	575	586	-	12.5161	2.06e-05	0.0706	TGACATCTGTAA
Lyl1	NC_000007.14:76300673-76302772	2075	2088	-	11.597	2.06e-05	0.0409	CCAGCTGGGGCCCC
LYL1	NC_000007.14:76300673-76302772	2075	2088	-	11.597	2.06e-05	0.041	CCAGCTGGGGCCCC
REST	NC_000007.14:76300673-76302772	1737	1756	-	6.95413	2.06e-05	0.04	CTCGCCGGCCCTGGTGCTTA
ZNF287	NC_000007.14:76300673-76302772	843	875	+	9.81416	2.06e-05	0.00331	TTTTTCTTTTTTCTTTTTTTTTTTTTGAGATGG
Neurod2	NC_000007.14:76300673-76302772	65	79	-	13.1284	2.06e-05	0.0832	TAGTACAGATGGGGT
Nr1i3	NC_000007.14:76300673-76302772	638	655	-	12.5333	2.07e-05	0.0844	TAAGTCAGCAAGGGACAG
NR1I3	NC_000007.14:76300673-76302772	638	655	-	12.5333	2.07e-05	0.0848	TAAGTCAGCAAGGGACAG
FOXL1	NC_000007.14:76300673-76302772	305	317	-	12.6733	2.07e-05	0.0172	AACAAACAAACAA
Foxj2	NC_000007.14:76300673-76302772	306	315	+	13.3478	2.07e-05	0.0143	TGTTTGTTTG
FOXJ2	NC_000007.14:76300673-76302772	306	315	+	13.3478	2.07e-05	0.0143	TGTTTGTTTG
RORC	NC_000007.14:76300673-76302772	21	40	+	11.3367	2.07e-05	0.0828	ACTTGAGGTCAGGAGTTCAA
FOXM1	NC_000007.14:76300673-76302772	310	321	+	12.3284	2.07e-05	0.0861	TGTTTGTTTTGA
CTCF	NC_000007.14:76300673-76302772	1075	1091	+	11.7449	2.07e-05	0.0801	TCCTGACCTCTGGTGAT
FOXC1	NC_000007.14:76300673-76302772	257	269	+	12.6238	2.07e-05	0.0123	AAATAAATAAAAC
Nr1d2	NC_000007.14:76300673-76302772	133	151	+	12.5225	2.07e-05	0.0241	AGGAGGCTGAGGCAGAAGA
ZNF432	NC_000007.14:76300673-76302772	956	985	+	9.70297	2.08e-05	0.026	TTCTCCTGCCTCAGCCTCCCCAGCAGCTGC
Zbtb3	NC_000007.14:76300673-76302772	352	360	-	10.72	2.08e-05	0.0122	CACTGCACT
Zbtb3	NC_000007.14:76300673-76302772	1229	1237	-	10.72	2.08e-05	0.0122	CACTGCACT
Zbtb3	NC_000007.14:76300673-76302772	1533	1541	-	10.72	2.08e-05	0.0122	CACTGCACT
Zbtb3	NC_000007.14:76300673-76302772	199	207	+	10.72	2.08e-05	0.0122	CACTGCACT
SMAD2	NC_000007.14:76300673-76302772	1674	1685	+	12.5909	2.08e-05	0.0834	TGTCTGGCTCTG
Egr1	NC_000007.14:76300673-76302772	1853	1863	-	12.898	2.09e-05	0.0821	GCCGTGGGCGG
ZNF180	NC_000007.14:76300673-76302772	1844	1864	+	11.3028	2.09e-05	0.0224	CTCTTCGCCCCGCCCACGGCC
CTCF	NC_000007.14:76300673-76302772	1078	1092	+	11.9082	2.1e-05	0.0778	TGACCTCTGGTGATC
PLAGL2	NC_000007.14:76300673-76302772	2074	2083	+	13.2653	2.1e-05	0.0374	CGGGGCCCCA
ZNF281	NC_000007.14:76300673-76302772	1889	1900	+	10.5056	2.1e-05	0.0399	TGGGGAGGGGCG
ZNF701	NC_000007.14:76300673-76302772	1879	1899	+	11.578	2.1e-05	0.079	GAGGAGTGCATGGGGAGGGGC
SP8	NC_000007.14:76300673-76302772	1856	1867	+	12.7237	2.1e-05	0.042	CCCACGGCCCCT
Rarg	NC_000007.14:76300673-76302772	1069	1084	-	2.68085	2.11e-05	0.0414	GAGGTCAGGAGTTTGA
Klf12	NC_000007.14:76300673-76302772	1002	1016	+	11.4286	2.11e-05	0.0415	CACCACACCCAGCTA
ZNF740	NC_000007.14:76300673-76302772	402	414	+	11.5714	2.11e-05	0.026	GTGCTCCTCCCAC
Zfp672	NC_000007.14:76300673-76302772	1890	1903	+	8.04918	2.11e-05	0.0517	GGGGAGGGGCGGCC
NR2F6	NC_000007.14:76300673-76302772	1910	1924	-	12.53	2.11e-05	0.0542	AATGGCAATGACCCG
CTCF	NC_000007.14:76300673-76302772	1077	1091	+	11.7449	2.11e-05	0.0792	CTGACCTCTGGTGAT
ZNF484	NC_000007.14:76300673-76302772	396	416	+	12.5046	2.11e-05	0.0399	GCTCAAGTGCTCCTCCCACCT
SP8	NC_000007.14:76300673-76302772	1856	1867	+	12.7143	2.11e-05	0.0412	CCCACGGCCCCT
Prdm5	NC_000007.14:76300673-76302772	502	513	-	12.8525	2.11e-05	0.086	CTGGGCAACACA
NFIB	NC_000007.14:76300673-76302772	1708	1724	-	12.2245	2.11e-05	0.0274	TGTGGCCCGTGGCCAGG
ZNF24	NC_000007.14:76300673-76302772	1175	1187	+	11.7636	2.11e-05	0.0883	TATTTATTCATTT
SP1	NC_000007.14:76300673-76302772	404	414	+	13.1538	2.12e-05	0.0208	GCTCCTCCCAC
TCF12	NC_000007.14:76300673-76302772	2080	2089	+	12.6667	2.12e-05	0.0424	CCCAGCTGGG
TCF12	NC_000007.14:76300673-76302772	2080	2089	-	12.6667	2.12e-05	0.0424	CCCAGCTGGG
Lef1	NC_000007.14:76300673-76302772	1509	1518	-	11.0267	2.12e-05	0.0654	AGATCAAAGT
ZNF432	NC_000007.14:76300673-76302772	635	664	+	9.65347	2.12e-05	0.026	TTGCTGTCCCTTGCTGACTTACACATCTTT
Zfp641	NC_000007.14:76300673-76302772	1888	1899	+	8.47541	2.12e-05	0.0812	ATGGGGAGGGGC
HSF1	NC_000007.14:76300673-76302772	28	45	+	8.08163	2.12e-05	0.0841	GTCAGGAGTTCAAGACCA
CTCF	NC_000007.14:76300673-76302772	1077	1091	+	11.7449	2.12e-05	0.0788	CTGACCTCTGGTGAT
ZNF101	NC_000007.14:76300673-76302772	1305	1319	+	11.8776	2.13e-05	0.0418	AGTAGCTGGGGCCAC
NKX2-5	NC_000007.14:76300673-76302772	1809	1817	+	12.3131	2.13e-05	0.088	CTTAACGAG
KLF11	NC_000007.14:76300673-76302772	1138	1148	+	12.8077	2.13e-05	0.0405	ACCACGCCCAG
ZNF682	NC_000007.14:76300673-76302772	1833	1853	-	12.3265	2.13e-05	0.0379	GGGCGAAGAGGGTTCAGCCCT
RXRA	NC_000007.14:76300673-76302772	1075	1089	-	12.3131	2.13e-05	0.0848	CACCAGAGGTCAGGA
TBX5	NC_000007.14:76300673-76302772	1127	1146	+	10.0714	2.13e-05	0.0424	AGGCGTGAGCCACCACGCCC
TBX1	NC_000007.14:76300673-76302772	1598	1617	-	5.78571	2.13e-05	0.0443	GTGTGAGATAGAATGTGATA
ZNF529	NC_000007.14:76300673-76302772	1839	1865	+	7.46465	2.13e-05	0.0361	GAACCCTCTTCGCCCCGCCCACGGCCC
ZNF283	NC_000007.14:76300673-76302772	1849	1872	+	11.8073	2.14e-05	0.0166	CGCCCCGCCCACGGCCCCTGAACG
NHLH1	NC_000007.14:76300673-76302772	1976	1993	-	11.4898	2.14e-05	0.0274	TGGGCTCGGCTGCGCTTT
NR2F1	NC_000007.14:76300673-76302772	1910	1924	+	12.3065	2.14e-05	0.0829	CGGGTCATTGCCATT
REST	NC_000007.14:76300673-76302772	1325	1346	+	8.79798	2.14e-05	0.0405	TGCACCACCATGCCCAGCTAAT
PRDM9	NC_000007.14:76300673-76302772	2060	2083	+	11.633	2.15e-05	0.0195	CCTTCTCGCTCCTGCGGGGCCCCA
MAZ	NC_000007.14:76300673-76302772	1851	1858	+	13.4128	2.15e-05	0.0392	CCCCGCCC
ZNF783	NC_000007.14:76300673-76302772	2052	2059	+	14.7653	2.15e-05	0.0767	CCGCGTCC
MEF2A	NC_000007.14:76300673-76302772	74	88	+	12.802	2.15e-05	0.0437	GTACTAAAAATACAA
ZNF558	NC_000007.14:76300673-76302772	1315	1341	-	10.7568	2.16e-05	0.0446	CTGGGCATGGTGGTGCATGCCTGTGGC
WT1	NC_000007.14:76300673-76302772	1872	1882	-	13.1429	2.16e-05	0.0808	CCTCCCCCAGC
ZNF667	NC_000007.14:76300673-76302772	392	410	+	12.2621	2.16e-05	0.0827	CTTGGCTCAAGTGCTCCTC
NRL	NC_000007.14:76300673-76302772	1441	1453	-	12.9286	2.16e-05	0.0902	TCTCAGCACTTTG
Zbtb12	NC_000007.14:76300673-76302772	1818	1834	+	12.1053	2.16e-05	0.0884	AGAAGGTTCCAGATGAG
Sox4	NC_000007.14:76300673-76302772	722	733	-	12.76	2.17e-05	0.0865	TTCTTTGTGCCT
SOX4	NC_000007.14:76300673-76302772	722	733	-	12.76	2.17e-05	0.0865	TTCTTTGTGCCT
Sox3	NC_000007.14:76300673-76302772	288	304	+	5.5	2.17e-05	0.0452	AAACACGGTAATTGTTT
FOXN2	NC_000007.14:76300673-76302772	2052	2070	-	12.1677	2.17e-05	0.0559	GAGCGAGAAGGGGACGCGG
Tcf3	NC_000007.14:76300673-76302772	976	985	-	13.0734	2.17e-05	0.041	GCAGCTGCTG
CTCF	NC_000007.14:76300673-76302772	1075	1091	+	11.398	2.18e-05	0.079	TCCTGACCTCTGGTGAT
ZNF224	NC_000007.14:76300673-76302772	1549	1584	+	11.1667	2.18e-05	0.0299	CATAGCTCACTGCAGCCTCAACTCCTGGGCTCAAGC
KLF1	NC_000007.14:76300673-76302772	1890	1898	+	13.8989	2.18e-05	0.0251	GGGGAGGGG
SOX15	NC_000007.14:76300673-76302772	289	303	-	2.43878	2.18e-05	0.0912	AACAATTACCGTGTT
PRDM9	NC_000007.14:76300673-76302772	1843	1866	+	11.5963	2.19e-05	0.0195	CCTCTTCGCCCCGCCCACGGCCCC
NFIC	NC_000007.14:76300673-76302772	1709	1724	-	12.6422	2.19e-05	0.0434	TGTGGCCCGTGGCCAG
MAFK	NC_000007.14:76300673-76302772	1442	1456	-	13.0889	2.19e-05	0.0909	TAATCTCAGCACTTT
TCF7L2	NC_000007.14:76300673-76302772	1507	1520	-	13.0182	2.19e-05	0.0452	ACAGATCAAAGTCT
ZNF681	NC_000007.14:76300673-76302772	384	395	+	12.9174	2.2e-05	0.0852	TCGACCTCCTTG
ZNF135	NC_000007.14:76300673-76302772	1398	1411	+	10.8265	2.2e-05	0.00855	TCTCAAACTCCTAG
Sp5	NC_000007.14:76300673-76302772	1890	1902	-	7.69919	2.2e-05	0.0766	GCCGCCCCTCCCC
KLF7	NC_000007.14:76300673-76302772	1137	1147	+	13.1633	2.2e-05	0.0424	CACCACGCCCA
FOXC2	NC_000007.14:76300673-76302772	240	251	+	12.7624	2.2e-05	0.0183	AAAATAAATAAA
SP1	NC_000007.14:76300673-76302772	1845	1859	+	12.4082	2.2e-05	0.0425	TCTTCGCCCCGCCCA
ZNF333	NC_000007.14:76300673-76302772	1773	1781	+	12.9817	2.2e-05	0.0863	GGCTCCAGC
ZNF263	NC_000007.14:76300673-76302772	405	413	+	13.2449	2.2e-05	0.0429	CTCCTCCCA
KLF16	NC_000007.14:76300673-76302772	1003	1012	+	12.0816	2.2e-05	0.0281	ACCACACCCA
ZNF140	NC_000007.14:76300673-76302772	1239	1252	+	7.37755	2.2e-05	0.0896	TGCAATCCAGCTCA
Zfp445	NC_000007.14:76300673-76302772	1271	1288	+	2.42623	2.2e-05	0.0459	GGGGTTCAAAGGATCCTC
Zfp329	NC_000007.14:76300673-76302772	1874	1892	+	-18.8689	2.2e-05	0.0866	TGGGGGAGGAGTGCATGGG
Olig2	NC_000007.14:76300673-76302772	2080	2089	+	13.3333	2.21e-05	0.0206	CCCAGCTGGG
Olig2	NC_000007.14:76300673-76302772	2080	2089	-	13.3333	2.21e-05	0.0206	CCCAGCTGGG
ZNF331	NC_000007.14:76300673-76302772	1982	1993	+	12.1743	2.21e-05	0.0883	CAGCCGAGCCCA
KLF10	NC_000007.14:76300673-76302772	1139	1147	-	12.8876	2.21e-05	0.0286	TGGGCGTGG
ZNF121	NC_000007.14:76300673-76302772	1508	1527	-	9.2	2.22e-05	0.0102	CTAGGCAACAGATCAAAGTC
ZNF287	NC_000007.14:76300673-76302772	242	274	-	9.65487	2.22e-05	0.00342	TCTATGTTTTATTTATTTATTTATTTATTTATT
THAP1	NC_000007.14:76300673-76302772	1660	1681	-	12.162	2.22e-05	0.0311	GCCAGACAGGTTGGGTTGGGGC
FEZF1	NC_000007.14:76300673-76302772	837	848	+	12.3577	2.22e-05	0.0684	ATTGCTTTTTTC
ZNF454	NC_000007.14:76300673-76302772	1705	1722	-	11.878	2.22e-05	0.0434	TGGCCCGTGGCCAGGGCC
NFIB	NC_000007.14:76300673-76302772	1763	1783	-	10.3878	2.22e-05	0.0271	ACGCTGGAGCCGTGCCACGGC
Tcfcp2l1	NC_000007.14:76300673-76302772	1145	1165	+	12.5758	2.22e-05	0.0421	CCAGCCCAGACTGCTTTATTT
Tcfcp2l1	NC_000007.14:76300673-76302772	1145	1165	+	12.5758	2.22e-05	0.0421	CCAGCCCAGACTGCTTTATTT
RBAK	NC_000007.14:76300673-76302772	1889	1903	-	12.7297	2.22e-05	0.0521	GGCCGCCCCTCCCCA
FOXC2	NC_000007.14:76300673-76302772	240	251	+	12.708	2.22e-05	0.0185	AAAATAAATAAA
TFAP2A	NC_000007.14:76300673-76302772	1407	1421	+	12.7636	2.23e-05	0.0841	CCTAGCCTCAAGGGA
CTCF	NC_000007.14:76300673-76302772	1075	1093	-	11.1639	2.23e-05	0.0902	GGATCACCAGAGGTCAGGA
PRDM6	NC_000007.14:76300673-76302772	847	867	+	12.3786	2.23e-05	0.00765	TCTTTTTTCTTTTTTTTTTTT
ZNF140	NC_000007.14:76300673-76302772	1239	1252	+	7.34694	2.23e-05	0.0911	TGCAATCCAGCTCA
CTCF	NC_000007.14:76300673-76302772	1077	1091	+	11.8367	2.23e-05	0.0858	CTGACCTCTGGTGAT
ATF6B	NC_000007.14:76300673-76302772	1760	1771	+	10.7755	2.24e-05	0.0881	CCTGCCGTGGCA
SRY	NC_000007.14:76300673-76302772	289	303	-	4.85714	2.25e-05	0.0868	AACAATTACCGTGTT
ONECUT1	NC_000007.14:76300673-76302772	242	257	+	12.8807	2.25e-05	0.0313	AATAAATAAATAAATA
ONECUT1	NC_000007.14:76300673-76302772	246	261	+	12.8807	2.25e-05	0.0313	AATAAATAAATAAATA
ONECUT1	NC_000007.14:76300673-76302772	250	265	+	12.8807	2.25e-05	0.0313	AATAAATAAATAAATA
Zbtb3	NC_000007.14:76300673-76302772	584	600	+	12.9737	2.26e-05	0.0128	TCAGCCACTGCACCCAG
ZFP28	NC_000007.14:76300673-76302772	836	868	+	11.58	2.26e-05	0.0305	GATTGCTTTTTTCTTTTTTCTTTTTTTTTTTTT
SMAD4	NC_000007.14:76300673-76302772	1671	1680	+	12.6422	2.26e-05	0.0822	ACCTGTCTGG
BCL6	NC_000007.14:76300673-76302772	828	843	+	12.2121	2.26e-05	0.0944	GATTACTAGATTGCTT
ZNF713	NC_000007.14:76300673-76302772	850	868	+	2.69388	2.27e-05	0.0185	TTTTTCTTTTTTTTTTTTT
PRDM6	NC_000007.14:76300673-76302772	239	259	-	12.3495	2.27e-05	0.00765	TTTATTTATTTATTTATTTTG
ZSCAN31	NC_000007.14:76300673-76302772	292	307	+	12.5545	2.27e-05	0.0945	ACGGTAATTGTTTTTG
Nkx2-6	NC_000007.14:76300673-76302772	398	407	+	11.0101	2.27e-05	0.0948	TCAAGTGCTC
ZNF449	NC_000007.14:76300673-76302772	1141	1151	-	12.6061	2.28e-05	0.0688	GGGCTGGGCGT
Ascl2	NC_000007.14:76300673-76302772	977	986	+	11.2424	2.28e-05	0.0459	AGCAGCTGCG
Ascl2	NC_000007.14:76300673-76302772	977	986	-	11.2424	2.28e-05	0.0459	CGCAGCTGCT
ZNF449	NC_000007.14:76300673-76302772	1139	1159	+	12.2653	2.28e-05	0.043	CCACGCCCAGCCCAGACTGCT
Nr1d2	NC_000007.14:76300673-76302772	957	975	-	12.3964	2.29e-05	0.0241	GGGAGGCTGAGGCAGGAGA
RARA	NC_000007.14:76300673-76302772	24	33	+	12.9796	2.29e-05	0.0456	TGAGGTCAGG
Zfp105	NC_000007.14:76300673-76302772	857	871	-	11.8367	2.29e-05	0.0314	CTCAAAAAAAAAAAA
KLF11	NC_000007.14:76300673-76302772	1853	1860	+	13.449	2.29e-05	0.0843	CCGCCCAC
KLF11	NC_000007.14:76300673-76302772	1853	1860	+	13.5102	2.29e-05	0.0832	CCGCCCAC
Sp2	NC_000007.14:76300673-76302772	1990	2011	-	11.7317	2.29e-05	0.0192	CAGAAAAGTGCGGGGCGCTGGG
SP2	NC_000007.14:76300673-76302772	1990	2011	-	11.7317	2.29e-05	0.0192	CAGAAAAGTGCGGGGCGCTGGG
SPDEF	NC_000007.14:76300673-76302772	843	858	-	10.3163	2.29e-05	0.0621	AAAGAAAAAAGAAAAA
KLF12	NC_000007.14:76300673-76302772	999	1013	+	12.2143	2.29e-05	0.0283	CGCCACCACACCCAG
ESR1	NC_000007.14:76300673-76302772	919	935	-	4.22727	2.29e-05	0.0906	GAGGTTGCAGTGAGCCG
Gli1	NC_000007.14:76300673-76302772	620	629	+	13.0408	2.3e-05	0.0842	GGACCACCTT
RFX5	NC_000007.14:76300673-76302772	970	984	-	12.6224	2.3e-05	0.0953	CAGCTGCTGGGGAGG
TGIF2LX	NC_000007.14:76300673-76302772	575	586	+	12.3732	2.3e-05	0.0452	TTACAGATGTCA
ESR1	NC_000007.14:76300673-76302772	1245	1262	+	11.1835	2.3e-05	0.0875	CCAGCTCACCACAGCCTC
ZBTB12	NC_000007.14:76300673-76302772	1818	1834	-	12.0459	2.3e-05	0.0957	CTCATCTGGAACCTTCT
Zfp316	NC_000007.14:76300673-76302772	2058	2069	-	9.08197	2.3e-05	0.0841	AGCGAGAAGGGG
HOXC13	NC_000007.14:76300673-76302772	612	621	+	12.8218	2.3e-05	0.0961	ATTTTATGGG
SP1	NC_000007.14:76300673-76302772	1135	1149	+	8.31915	2.31e-05	0.0473	GCCACCACGCCCAGC
ZNF467	NC_000007.14:76300673-76302772	955	976	-	10.7041	2.31e-05	0.0277	GGGGAGGCTGAGGCAGGAGAAT
ZSCAN22	NC_000007.14:76300673-76302772	404	421	+	11.1224	2.31e-05	0.0424	GCTCCTCCCACCTCAGCC
Zic2	NC_000007.14:76300673-76302772	2078	2091	-	12.2846	2.31e-05	0.0673	GTCCCAGCTGGGGC
SP1	NC_000007.14:76300673-76302772	1875	1885	-	12.8367	2.31e-05	0.0202	ACTCCTCCCCC
SP4	NC_000007.14:76300673-76302772	960	979	-	12.2339	2.32e-05	0.0291	GCTGGGGAGGCTGAGGCAGG
IRF1	NC_000007.14:76300673-76302772	846	866	+	11.4677	2.32e-05	0.0552	TTCTTTTTTCTTTTTTTTTTT
Tcf3	NC_000007.14:76300673-76302772	1273	1282	+	12.8273	2.33e-05	0.0972	GGTTCAAAGG
ZSCAN22	NC_000007.14:76300673-76302772	929	946	+	11.102	2.33e-05	0.0424	CAACCTCTGCCTTCTGGG
EGR1	NC_000007.14:76300673-76302772	1872	1885	-	12.3846	2.34e-05	0.046	ACTCCTCCCCCAGC
THRA	NC_000007.14:76300673-76302772	12	35	-	9.65789	2.34e-05	0.0234	CTCCTGACCTCAAGTAATCCACCC
TBX20	NC_000007.14:76300673-76302772	878	893	-	9.70642	2.34e-05	0.0959	GGGTGACAGAGTGAGA
TGIF2LX	NC_000007.14:76300673-76302772	575	586	-	12.4364	2.35e-05	0.056	TGACATCTGTAA
NFIL3	NC_000007.14:76300673-76302772	661	673	+	12.7273	2.35e-05	0.098	CTTTATGCAATGC
TBX20	NC_000007.14:76300673-76302772	877	894	-	7.73469	2.35e-05	0.0965	TGGGTGACAGAGTGAGAC
ZNF527	NC_000007.14:76300673-76302772	635	655	+	12.2636	2.36e-05	0.0439	TTGCTGTCCCTTGCTGACTTA
ZNF287	NC_000007.14:76300673-76302772	244	276	-	9.51327	2.36e-05	0.00351	CTTCTATGTTTTATTTATTTATTTATTTATTTA
NFIC	NC_000007.14:76300673-76302772	1708	1724	-	11.9184	2.37e-05	0.0303	TGTGGCCCGTGGCCAGG
MEF2C	NC_000007.14:76300673-76302772	236	248	-	12.6418	2.37e-05	0.0383	ATTTATTTTGAGA
CTCF	NC_000007.14:76300673-76302772	1075	1090	+	11.2449	2.38e-05	0.086	TCCTGACCTCTGGTGA
CTCF	NC_000007.14:76300673-76302772	841	851	+	12.8218	2.38e-05	0.00755	CTTTTTTCTTT
CTCF	NC_000007.14:76300673-76302772	848	858	+	12.8218	2.38e-05	0.00755	CTTTTTTCTTT
KLF5	NC_000007.14:76300673-76302772	1003	1012	+	11.9495	2.38e-05	0.0324	ACCACACCCA
MGA	NC_000007.14:76300673-76302772	1128	1145	+	10.5204	2.38e-05	0.0927	GGCGTGAGCCACCACGCC
KLF14	NC_000007.14:76300673-76302772	1002	1014	+	12.6122	2.39e-05	0.0308	CACCACACCCAGC
Klf4	NC_000007.14:76300673-76302772	1302	1316	+	12.3939	2.4e-05	0.0239	TGGAGTAGCTGGGGC
ZNF708	NC_000007.14:76300673-76302772	1834	1854	+	11.6429	2.4e-05	0.0946	GGGCTGAACCCTCTTCGCCCC
KLF5	NC_000007.14:76300673-76302772	1890	1899	-	12.8165	2.4e-05	0.024	GCCCCTCCCC
REST	NC_000007.14:76300673-76302772	1326	1341	-	10.0102	2.4e-05	0.0297	CTGGGCATGGTGGTGC
RORC	NC_000007.14:76300673-76302772	21	40	+	5.84694	2.4e-05	0.0977	ACTTGAGGTCAGGAGTTCAA
ZNF770	NC_000007.14:76300673-76302772	551	561	+	13	2.4e-05	0.0189	CATCAGCCTCC
ZNF774	NC_000007.14:76300673-76302772	544	561	+	12.4414	2.41e-05	0.0156	CCTCCCACATCAGCCTCC
NFIB	NC_000007.14:76300673-76302772	1708	1724	+	12.5204	2.41e-05	0.0223	CCTGGCCACGGGCCACA
PRDM14	NC_000007.14:76300673-76302772	1924	1935	+	12.4455	2.41e-05	0.101	TAATAGAGACCT
Rfx6	NC_000007.14:76300673-76302772	503	513	+	11.8387	2.42e-05	0.0476	GTGTTGCCCAG
TBX18	NC_000007.14:76300673-76302772	407	418	-	12.5102	2.42e-05	0.0792	TGAGGTGGGAGG
EBF3	NC_000007.14:76300673-76302772	1411	1423	+	12.5041	2.42e-05	0.0889	GCCTCAAGGGACC
MEF2A	NC_000007.14:76300673-76302772	235	249	+	12.4248	2.42e-05	0.0251	ATCTCAAAATAAATA
ZNF384	NC_000007.14:76300673-76302772	860	871	-	12.9149	2.42e-05	0.0165	CTCAAAAAAAAA
TBX18	NC_000007.14:76300673-76302772	407	418	-	12.5152	2.43e-05	0.0799	TGAGGTGGGAGG
ZNF621	NC_000007.14:76300673-76302772	2015	2029	-	11.0408	2.43e-05	0.1	CTGCTCTGGACGTCT
Atf1	NC_000007.14:76300673-76302772	446	455	-	5.01238	2.43e-05	0.0967	GGTGGCGTGG
Zfp414	NC_000007.14:76300673-76302772	1402	1414	+	-0.918033	2.44e-05	0.102	AAACTCCTAGCCT
ZNF467	NC_000007.14:76300673-76302772	1886	1897	-	11.6224	2.44e-05	0.0337	CCCTCCCCATGC
SOX18	NC_000007.14:76300673-76302772	289	303	+	5.39796	2.44e-05	0.0508	AACACGGTAATTGTT
ZNF30	NC_000007.14:76300673-76302772	967	981	+	7.17431	2.44e-05	0.0411	CAGCCTCCCCAGCAG
PRDM6	NC_000007.14:76300673-76302772	1161	1181	+	12.2233	2.44e-05	0.00765	TATTTTTGTATTTGTATTTAT
Nr1d2	NC_000007.14:76300673-76302772	644	662	-	12.3153	2.44e-05	0.0241	AGATGTGTAAGTCAGCAAG
ZNF263	NC_000007.14:76300673-76302772	1089	1100	-	12.7273	2.44e-05	0.0309	GGTGGGAGGATC
TWIST1	NC_000007.14:76300673-76302772	574	586	+	12.5447	2.46e-05	0.0506	ATTACAGATGTCA
HOXA13	NC_000007.14:76300673-76302772	612	622	+	12.802	2.46e-05	0.103	ATTTTATGGGA
KLF4	NC_000007.14:76300673-76302772	1139	1149	+	12.7798	2.46e-05	0.0481	CCACGCCCAGC
ZSCAN30	NC_000007.14:76300673-76302772	1706	1720	-	12.2569	2.46e-05	0.0441	GCCCGTGGCCAGGGC
HSF1	NC_000007.14:76300673-76302772	1812	1831	+	12.3028	2.47e-05	0.0483	AACGAGAGAAGGTTCCAGAT
TGIF2LY	NC_000007.14:76300673-76302772	575	586	+	12.3688	2.47e-05	0.0636	TTACAGATGTCA
KLF1	NC_000007.14:76300673-76302772	1140	1147	+	13.4796	2.47e-05	0.0462	CACGCCCA
ZSCAN31	NC_000007.14:76300673-76302772	1739	1756	+	11.9858	2.47e-05	0.0313	AGCACCAGGGCCGGCGAG
TGIF2LX	NC_000007.14:76300673-76302772	575	586	+	9.52041	2.47e-05	0.0499	TTACAGATGTCA
ZBTB12	NC_000007.14:76300673-76302772	1821	1829	-	13.2449	2.47e-05	0.101	CTGGAACCT
ZNF311	NC_000007.14:76300673-76302772	1299	1319	-	9.07143	2.48e-05	0.0229	GTGGCCCCAGCTACTCCAGAG
Hlf	NC_000007.14:76300673-76302772	738	748	+	12.7746	2.48e-05	0.103	ACTTGCACAAG
Klf12	NC_000007.14:76300673-76302772	1003	1012	+	11.9286	2.48e-05	0.0327	ACCACACCCA
ZNF235	NC_000007.14:76300673-76302772	240	269	-	11.3861	2.48e-05	0.00435	GTTTTATTTATTTATTTATTTATTTATTTT
KLF15	NC_000007.14:76300673-76302772	1138	1149	+	11.6327	2.48e-05	0.0344	ACCACGCCCAGC
ZKSCAN3	NC_000007.14:76300673-76302772	1977	1996	+	10.75	2.49e-05	0.0945	AAGCGCAGCCGAGCCCAGCG
Klf15	NC_000007.14:76300673-76302772	167	185	+	11.2121	2.49e-05	0.0241	GAGGTAGAGGTTGGAGTGA
KLF15	NC_000007.14:76300673-76302772	167	185	+	11.2121	2.49e-05	0.0241	GAGGTAGAGGTTGGAGTGA
TGIF2LY	NC_000007.14:76300673-76302772	575	586	-	12.3145	2.49e-05	0.0658	TGACATCTGTAA
HIC2	NC_000007.14:76300673-76302772	1334	1342	+	11.9636	2.49e-05	0.1	ATGCCCAGC
HIC2	NC_000007.14:76300673-76302772	1334	1342	+	11.9184	2.49e-05	0.0993	ATGCCCAGC
ZNF283	NC_000007.14:76300673-76302772	195	218	+	11.5321	2.49e-05	0.0166	AGGCCACTGCACTCCAGCCTGGGC
RORA	NC_000007.14:76300673-76302772	21	39	+	1.41837	2.5e-05	0.103	ACTTGAGGTCAGGAGTTCA
Irf3	NC_000007.14:76300673-76302772	840	859	-	12.0625	2.5e-05	0.0165	AAAAGAAAAAAGAAAAAAGC
IRF3	NC_000007.14:76300673-76302772	840	859	-	12.0625	2.5e-05	0.0165	AAAAGAAAAAAGAAAAAAGC
ZNF692	NC_000007.14:76300673-76302772	1	10	+	13.0769	2.51e-05	0.091	GAGGCCCAGG
Tcf7l2	NC_000007.14:76300673-76302772	1271	1283	-	12.5075	2.51e-05	0.0516	TCCTTTGAACCCC
TCF7L2	NC_000007.14:76300673-76302772	1271	1283	-	12.5075	2.51e-05	0.0516	TCCTTTGAACCCC
TWIST1	NC_000007.14:76300673-76302772	574	586	+	12.5772	2.51e-05	0.0518	ATTACAGATGTCA
ZNF792	NC_000007.14:76300673-76302772	191	220	-	-14.5918	2.51e-05	0.0192	TCGCCCAGGCTGGAGTGCAGTGGCCTGATC
Sox11	NC_000007.14:76300673-76302772	722	733	+	12.4194	2.52e-05	0.0515	AGGCACAAAGAA
MAFG	NC_000007.14:76300673-76302772	2023	2039	-	12.2	2.52e-05	0.101	CTGGCTGACTCTGCTCT
MAFF	NC_000007.14:76300673-76302772	1439	1454	-	12.374	2.52e-05	0.105	ATCTCAGCACTTTGGG
ZNF586	NC_000007.14:76300673-76302772	403	422	-	-3.07576	2.52e-05	0.102	AGGCTGAGGTGGGAGGAGCA
Bhlha15	NC_000007.14:76300673-76302772	2078	2088	+	12.6122	2.52e-05	0.0492	GCCCCAGCTGG
BHLHA15	NC_000007.14:76300673-76302772	2078	2088	+	12.6122	2.52e-05	0.0494	GCCCCAGCTGG
Rfx1	NC_000007.14:76300673-76302772	1701	1722	-	11.3636	2.53e-05	0.0673	TGGCCCGTGGCCAGGGCCGTCC
RFX1	NC_000007.14:76300673-76302772	1701	1722	-	11.3636	2.53e-05	0.0673	TGGCCCGTGGCCAGGGCCGTCC
NFIA	NC_000007.14:76300673-76302772	1709	1723	+	9.06122	2.53e-05	0.0601	CTGGCCACGGGCCAC
ZNF341	NC_000007.14:76300673-76302772	1843	1864	-	12.0163	2.53e-05	0.0203	GGCCGTGGGCGGGGCGAAGAGG
Thra	NC_000007.14:76300673-76302772	1078	1092	-	12.3394	2.53e-05	0.0481	GATCACCAGAGGTCA
GCM1	NC_000007.14:76300673-76302772	988	1003	+	11.5	2.54e-05	0.0884	TTACAGGCGCCCGCCA
PKNOX2	NC_000007.14:76300673-76302772	575	586	+	12.2018	2.54e-05	0.0523	TTACAGATGTCA
ZNF71	NC_000007.14:76300673-76302772	2056	2079	+	11.0273	2.55e-05	0.0482	GTCCCCTTCTCGCTCCTGCGGGGC
PATZ1	NC_000007.14:76300673-76302772	958	979	-	11.9097	2.55e-05	0.0216	GCTGGGGAGGCTGAGGCAGGAG
RFX5	NC_000007.14:76300673-76302772	1726	1744	-	11.4949	2.55e-05	0.102	GGTGCTTAAGCGTTGCTGG
Egr2	NC_000007.14:76300673-76302772	1854	1863	+	12.5612	2.55e-05	0.0993	CGCCCACGGC
ZNF90	NC_000007.14:76300673-76302772	958	972	+	10.6514	2.56e-05	0.0397	CTCCTGCCTCAGCCT
TP53	NC_000007.14:76300673-76302772	1321	1338	-	9.16327	2.56e-05	0.0853	GGCATGGTGGTGCATGCC
SP1	NC_000007.14:76300673-76302772	1003	1013	+	12.7347	2.56e-05	0.0202	ACCACACCCAG
ZNF487	NC_000007.14:76300673-76302772	1152	1180	-	-2.38	2.57e-05	0.00826	TAAATACAAATACAAAAATAAAGCAGTCT
ZNF792	NC_000007.14:76300673-76302772	1863	1892	+	-14.6939	2.57e-05	0.0192	CCCCTGAACGCTGGGGGAGGAGTGCATGGG
MEF2B	NC_000007.14:76300673-76302772	1919	1930	+	10	2.57e-05	0.0268	GCCATTAATAGA
ZSCAN22	NC_000007.14:76300673-76302772	1092	1107	-	11.7091	2.57e-05	0.014	AGACCGAGGTGGGAGG
Klf5	NC_000007.14:76300673-76302772	1003	1017	-	12.197	2.57e-05	0.0199	TTAGCTGGGTGTGGT
HOXD8	NC_000007.14:76300673-76302772	463	472	-	9.69767	2.57e-05	0.0554	ACAAATTAGC
ZNF287	NC_000007.14:76300673-76302772	1163	1195	+	9.31858	2.58e-05	0.0037	TTTTTGTATTTGTATTTATTCATTTACTTATTT
TGIF2LX	NC_000007.14:76300673-76302772	575	586	-	12.1844	2.58e-05	0.0544	TGACATCTGTAA
CTCF	NC_000007.14:76300673-76302772	1076	1090	+	11.5306	2.59e-05	0.0995	CCTGACCTCTGGTGA
Hnf1b	NC_000007.14:76300673-76302772	1176	1190	-	12.1493	2.59e-05	0.108	AGTAAATGAATAAAT
Gli3	NC_000007.14:76300673-76302772	620	630	+	12.7449	2.59e-05	0.0983	GGACCACCTTC
ZNF257	NC_000007.14:76300673-76302772	1631	1642	-	12.9551	2.59e-05	0.0476	CAGAGGCAGGAT
BACH1	NC_000007.14:76300673-76302772	959	971	-	12.3163	2.59e-05	0.0587	GGCTGAGGCAGGA
ZNF534	NC_000007.14:76300673-76302772	2059	2073	+	12.1224	2.59e-05	0.0972	CCCTTCTCGCTCCTG
SP1	NC_000007.14:76300673-76302772	1874	1895	+	7.62121	2.59e-05	0.018	TGGGGGAGGAGTGCATGGGGAG
KLF6	NC_000007.14:76300673-76302772	997	1015	-	12.197	2.59e-05	0.0341	AGCTGGGTGTGGTGGCGGG
INSM1	NC_000007.14:76300673-76302772	1860	1871	-	12.3673	2.6e-05	0.104	GTTCAGGGGCCG
ZNF770	NC_000007.14:76300673-76302772	372	393	-	10.6515	2.6e-05	0.0105	AGGAGGTCGAGGCTGCAGTGAG
EGR2	NC_000007.14:76300673-76302772	1876	1893	+	12.0403	2.6e-05	0.0334	GGGGAGGAGTGCATGGGG
NKX2-4	NC_000007.14:76300673-76302772	1224	1233	-	12.069	2.6e-05	0.0531	GCACTTCAGC
KLF1	NC_000007.14:76300673-76302772	1004	1012	-	13.4607	2.6e-05	0.0251	TGGGTGTGG
Egr2	NC_000007.14:76300673-76302772	1872	1885	+	12.3788	2.6e-05	0.0488	GCTGGGGGAGGAGT
ZNF460	NC_000007.14:76300673-76302772	2050	2061	+	12.1009	2.61e-05	0.0225	CGCCGCGTCCCC
TGIF2LX	NC_000007.14:76300673-76302772	575	586	+	12.1301	2.61e-05	0.0548	TTACAGATGTCA
ASCL1	NC_000007.14:76300673-76302772	973	985	-	12.4954	2.62e-05	0.0363	GCAGCTGCTGGGG
Zfp513	NC_000007.14:76300673-76302772	408	425	-	-24.5082	2.62e-05	0.0455	AGGAGGCTGAGGTGGGAG
Rara	NC_000007.14:76300673-76302772	1064	1083	-	10.4818	2.62e-05	0.0427	AGGTCAGGAGTTTGAGACCA
PKNOX2	NC_000007.14:76300673-76302772	575	586	-	12.1651	2.62e-05	0.0523	TGACATCTGTAA
CTCF	NC_000007.14:76300673-76302772	1079	1091	+	12.0816	2.63e-05	0.0786	GACCTCTGGTGAT
Klf1	NC_000007.14:76300673-76302772	1137	1148	+	11.7798	2.63e-05	0.0414	CACCACGCCCAG
ZNF487	NC_000007.14:76300673-76302772	843	871	-	-2.49	2.64e-05	0.00826	CTCAAAAAAAAAAAAAGAAAAAAGAAAAA
SP4	NC_000007.14:76300673-76302772	405	413	-	12.3596	2.64e-05	0.0247	TGGGAGGAG
CTCF	NC_000007.14:76300673-76302772	1076	1090	+	11.3878	2.64e-05	0.1	CCTGACCTCTGGTGA
SP3	NC_000007.14:76300673-76302772	403	415	+	12.3265	2.65e-05	0.0354	TGCTCCTCCCACC
ZNF879	NC_000007.14:76300673-76302772	242	280	-	6.1875	2.65e-05	0.027	ACATCTTCTATGTTTTATTTATTTATTTATTTATTTATT
Irx5	NC_000007.14:76300673-76302772	51	59	+	5.95683	2.65e-05	0.111	GCGAACATG
Sox3	NC_000007.14:76300673-76302772	298	305	+	6.26106	2.65e-05	0.111	ATTGTTTT
Nr2f6	NC_000007.14:76300673-76302772	1070	1084	-	3.36735	2.66e-05	0.0553	GAGGTCAGGAGTTTG
NR2F6	NC_000007.14:76300673-76302772	1910	1924	-	10.0918	2.66e-05	0.0537	AATGGCAATGACCCG
EBF1	NC_000007.14:76300673-76302772	1410	1424	-	12.4242	2.66e-05	0.0533	GGGTCCCTTGAGGCT
ZNF281	NC_000007.14:76300673-76302772	1849	1860	+	10.2143	2.66e-05	0.0335	CGCCCCGCCCAC
ATF6	NC_000007.14:76300673-76302772	1759	1772	+	9.40816	2.66e-05	0.11	CCCTGCCGTGGCAC
NR2F1	NC_000007.14:76300673-76302772	1910	1924	+	10.2727	2.67e-05	0.0525	CGGGTCATTGCCATT
CREB3L4	NC_000007.14:76300673-76302772	444	455	+	12.3273	2.67e-05	0.0721	GTCCACGCCACC
Trp53	NC_000007.14:76300673-76302772	1321	1338	-	9.39796	2.67e-05	0.0761	GGCATGGTGGTGCATGCC
ZNF776	NC_000007.14:76300673-76302772	350	370	-	10.0734	2.67e-05	0.0356	CTGATGGTGCCACTGCACTCC
KLF11	NC_000007.14:76300673-76302772	1839	1860	+	6.43878	2.67e-05	0.0337	GAACCCTCTTCGCCCCGCCCAC
CTCF	NC_000007.14:76300673-76302772	1075	1095	+	11.3673	2.67e-05	0.105	TCCTGACCTCTGGTGATCCTC
IKZF1	NC_000007.14:76300673-76302772	1105	1112	-	12.0244	2.67e-05	0.0339	TTGGGAGA
RARG	NC_000007.14:76300673-76302772	25	33	+	11.6837	2.67e-05	0.0533	GAGGTCAGG
RARG	NC_000007.14:76300673-76302772	1076	1084	-	11.6837	2.67e-05	0.0533	GAGGTCAGG
CREB3L4	NC_000007.14:76300673-76302772	444	455	+	12.3131	2.68e-05	0.0731	GTCCACGCCACC
ZNF263	NC_000007.14:76300673-76302772	396	416	+	12.0612	2.68e-05	0.0371	GCTCAAGTGCTCCTCCCACCT
Sp1	NC_000007.14:76300673-76302772	1851	1864	-	12.1386	2.68e-05	0.051	GGCCGTGGGCGGGG
KLF15	NC_000007.14:76300673-76302772	1138	1149	+	12.049	2.68e-05	0.051	ACCACGCCCAGC
Hoxc8	NC_000007.14:76300673-76302772	1918	1926	-	6.05521	2.68e-05	0.112	TTAATGGCA
Sp5	NC_000007.14:76300673-76302772	1837	1860	-	11.3939	2.68e-05	0.0148	GTGGGCGGGGCGAAGAGGGTTCAG
ZNF467	NC_000007.14:76300673-76302772	1875	1886	-	11.4286	2.69e-05	0.0337	CACTCCTCCCCC
ZNF382	NC_000007.14:76300673-76302772	1917	1937	-	11.71	2.69e-05	0.11	TGAGGTCTCTATTAATGGCAA
RXRA	NC_000007.14:76300673-76302772	1075	1094	-	12.1048	2.69e-05	0.054	AGGATCACCAGAGGTCAGGA
ZNF675	NC_000007.14:76300673-76302772	1684	1703	+	2.63265	2.69e-05	0.112	TGTCCTCCTTAACAGAAGGA
ZNF28	NC_000007.14:76300673-76302772	1886	1903	-	10.6514	2.69e-05	0.0551	GGCCGCCCCTCCCCATGC
ZSCAN22	NC_000007.14:76300673-76302772	932	946	+	11.2245	2.69e-05	0.0232	CCTCTGCCTTCTGGG
ZNF311	NC_000007.14:76300673-76302772	2044	2064	-	8.84694	2.69e-05	0.0229	GAAGGGGACGCGGCGCTCGGT
ZNF791	NC_000007.14:76300673-76302772	1467	1490	+	-18.3061	2.69e-05	0.107	CCATGCACCCAGCCCCTTTTTAAA
ZNF140	NC_000007.14:76300673-76302772	943	966	+	9.58716	2.7e-05	0.11	TGGGTTCAAGCAATTCTCCTGCCT
MEF2A	NC_000007.14:76300673-76302772	1920	1929	+	13.449	2.7e-05	0.108	CCATTAATAG
ZNF331	NC_000007.14:76300673-76302772	1980	1993	+	12.1284	2.7e-05	0.106	CGCAGCCGAGCCCA
ZNF554	NC_000007.14:76300673-76302772	2026	2045	+	12.1212	2.7e-05	0.0356	GCAGAGTCAGCCAGCATGAC
NR2F1	NC_000007.14:76300673-76302772	1910	1924	-	11.2828	2.7e-05	0.0694	AATGGCAATGACCCG
KLF3	NC_000007.14:76300673-76302772	1002	1012	+	11.7234	2.71e-05	0.0381	CACCACACCCA
ZNF454	NC_000007.14:76300673-76302772	992	1006	+	4.9898	2.71e-05	0.0561	AGGCGCCCGCCACCA
Sp1	NC_000007.14:76300673-76302772	953	976	-	10.121	2.71e-05	0.0126	GGGGAGGCTGAGGCAGGAGAATTG
ZNF182	NC_000007.14:76300673-76302772	841	852	+	12.4911	2.71e-05	0.0124	CTTTTTTCTTTT
ZNF182	NC_000007.14:76300673-76302772	848	859	+	12.4911	2.71e-05	0.0124	CTTTTTTCTTTT
TFAP4	NC_000007.14:76300673-76302772	2079	2088	+	12.5319	2.71e-05	0.109	CCCCAGCTGG
FOXJ2	NC_000007.14:76300673-76302772	303	316	-	10.33	2.71e-05	0.0923	ACAAACAAACAAAA
ZNF143	NC_000007.14:76300673-76302772	1097	1118	-	9.69663	2.71e-05	0.108	AGCACTTTGGGAGACCGAGGTG
MEIS3	NC_000007.14:76300673-76302772	575	586	-	11.8618	2.71e-05	0.0966	TGACATCTGTAA
KLF3	NC_000007.14:76300673-76302772	1849	1859	+	12.051	2.71e-05	0.0305	CGCCCCGCCCA
Stat2	NC_000007.14:76300673-76302772	850	862	-	12.234	2.71e-05	0.0655	AAAAAAAGAAAAA
ZNF765	NC_000007.14:76300673-76302772	1979	1996	+	11.7523	2.72e-05	0.0351	GCGCAGCCGAGCCCAGCG
Hic1	NC_000007.14:76300673-76302772	1756	1773	+	6	2.72e-05	0.0487	GTGCCCTGCCGTGGCACG
ZNF816	NC_000007.14:76300673-76302772	2050	2067	+	11.9796	2.73e-05	0.0683	CGCCGCGTCCCCTTCTCG
HMX2	NC_000007.14:76300673-76302772	107	115	-	10.898	2.73e-05	0.11	GGCAAGTGC
ZNF311	NC_000007.14:76300673-76302772	2074	2094	-	8.80612	2.73e-05	0.0229	GGGGTCCCAGCTGGGGCCCCG
ZNF79	NC_000007.14:76300673-76302772	241	258	-	11.5	2.74e-05	0.0377	TTATTTATTTATTTATTT
ZNF79	NC_000007.14:76300673-76302772	245	262	-	11.5	2.74e-05	0.0377	TTATTTATTTATTTATTT
ZNF79	NC_000007.14:76300673-76302772	249	266	-	11.5	2.74e-05	0.0377	TTATTTATTTATTTATTT
Tp73	NC_000007.14:76300673-76302772	502	520	+	12.1057	2.74e-05	0.0439	TGTGTTGCCCAGGCTTGTT
TP73	NC_000007.14:76300673-76302772	502	520	+	12.1057	2.74e-05	0.0439	TGTGTTGCCCAGGCTTGTT
Tcf12	NC_000007.14:76300673-76302772	976	986	-	13.3061	2.74e-05	0.0547	CGCAGCTGCTG
SP1	NC_000007.14:76300673-76302772	1979	2000	-	7.4697	2.74e-05	0.018	GGGGCGCTGGGCTCGGCTGCGC
KLF3	NC_000007.14:76300673-76302772	1002	1012	+	11.7041	2.74e-05	0.04	CACCACACCCA
NR2F6	NC_000007.14:76300673-76302772	1910	1924	+	12.12	2.74e-05	0.0542	CGGGTCATTGCCATT
KLF14	NC_000007.14:76300673-76302772	1849	1862	+	11.0517	2.75e-05	0.0632	CGCCCCGCCCACGG
Plagl1	NC_000007.14:76300673-76302772	2070	2085	-	12.3816	2.75e-05	0.0465	GCTGGGGCCCCGCAGG
Gfi1b	NC_000007.14:76300673-76302772	1447	1456	-	12.7064	2.75e-05	0.112	TAATCTCAGC
KLF10	NC_000007.14:76300673-76302772	1845	1866	+	-2.77551	2.75e-05	0.0339	TCTTCGCCCCGCCCACGGCCCC
Sp5	NC_000007.14:76300673-76302772	542	565	-	11.3485	2.75e-05	0.0148	TTTGGGAGGCTGATGTGGGAGGAT
CREB3L1	NC_000007.14:76300673-76302772	546	557	+	10.8061	2.75e-05	0.101	TCCCACATCAGC
WT1	NC_000007.14:76300673-76302772	1871	1890	+	10.9394	2.75e-05	0.0319	CGCTGGGGGAGGAGTGCATG
CTCF	NC_000007.14:76300673-76302772	1077	1091	+	11.2143	2.75e-05	0.103	CTGACCTCTGGTGAT
NR2F6	NC_000007.14:76300673-76302772	1910	1924	+	10.0102	2.75e-05	0.0537	CGGGTCATTGCCATT
NKX2-5	NC_000007.14:76300673-76302772	397	406	+	12.949	2.76e-05	0.115	CTCAAGTGCT
CTCF	NC_000007.14:76300673-76302772	1076	1090	+	11.2449	2.77e-05	0.105	CCTGACCTCTGGTGA
SP4	NC_000007.14:76300673-76302772	401	415	+	12.2143	2.77e-05	0.0337	AGTGCTCCTCCCACC
MAFG	NC_000007.14:76300673-76302772	1441	1453	-	12.4694	2.77e-05	0.116	TCTCAGCACTTTG
ZNF212	NC_000007.14:76300673-76302772	864	893	+	-9.17172	2.77e-05	0.109	TTTTTGAGATGGAGTCTCACTCTGTCACCC
SIX5	NC_000007.14:76300673-76302772	869	878	+	11.2449	2.78e-05	0.0385	GAGATGGAGT
SIX5	NC_000007.14:76300673-76302772	230	239	-	11.2449	2.78e-05	0.0385	GAGATGGAGT
TGIF2LX	NC_000007.14:76300673-76302772	575	586	+	12.0567	2.78e-05	0.0544	TTACAGATGTCA
ZNF567	NC_000007.14:76300673-76302772	831	860	+	11.0645	2.78e-05	0.114	TACTAGATTGCTTTTTTCTTTTTTCTTTTT
ZNF98	NC_000007.14:76300673-76302772	1155	1175	+	11.2818	2.78e-05	0.0231	CTGCTTTATTTTTGTATTTGT
ZNF740	NC_000007.14:76300673-76302772	1889	1901	-	11.422	2.79e-05	0.0512	CCGCCCCTCCCCA
ZNF449	NC_000007.14:76300673-76302772	1985	1998	+	12.0826	2.79e-05	0.0467	CCGAGCCCAGCGCC
MEF2A	NC_000007.14:76300673-76302772	1948	1959	+	11.56	2.79e-05	0.0491	GCTAAAAATACC
Hic1	NC_000007.14:76300673-76302772	503	511	+	12.9663	2.79e-05	0.115	GTGTTGCCC
HIC1	NC_000007.14:76300673-76302772	503	511	+	12.9663	2.79e-05	0.114	GTGTTGCCC
TGIF2LX	NC_000007.14:76300673-76302772	575	586	-	11.9919	2.8e-05	0.0548	TGACATCTGTAA
Mafg	NC_000007.14:76300673-76302772	2024	2038	+	11.695	2.8e-05	0.0559	GAGCAGAGTCAGCCA
FOXA1	NC_000007.14:76300673-76302772	310	319	-	12.901	2.8e-05	0.117	AAAACAAACA
Rxra	NC_000007.14:76300673-76302772	379	399	-	11.7958	2.8e-05	0.0422	GAGCCAAGGAGGTCGAGGCTG
Zfp672	NC_000007.14:76300673-76302772	1765	1778	-	6.95082	2.81e-05	0.0517	GGAGCCGTGCCACG
Sp1	NC_000007.14:76300673-76302772	1894	1902	-	12.9592	2.81e-05	0.0493	GCCGCCCCT
TGIF2LX	NC_000007.14:76300673-76302772	575	586	+	12.1818	2.81e-05	0.056	TTACAGATGTCA
ZNF213	NC_000007.14:76300673-76302772	1851	1865	+	11.4679	2.82e-05	0.101	CCCCGCCCACGGCCC
VEZF1	NC_000007.14:76300673-76302772	2053	2074	-	11.8056	2.82e-05	0.0178	GCAGGAGCGAGAAGGGGACGCG
ZNF765	NC_000007.14:76300673-76302772	497	514	-	11.6881	2.82e-05	0.0351	CCTGGGCAACACAGTGAG
NR5A2	NC_000007.14:76300673-76302772	1687	1705	-	8.04082	2.82e-05	0.0618	CGTCCTTCTGTTAAGGAGG
ZNF571	NC_000007.14:76300673-76302772	548	562	+	10.7248	2.83e-05	0.0113	CCACATCAGCCTCCC
KLF10	NC_000007.14:76300673-76302772	2051	2072	+	-2.88776	2.83e-05	0.0339	GCCGCGTCCCCTTCTCGCTCCT
ZNF322	NC_000007.14:76300673-76302772	1464	1480	+	11.9024	2.83e-05	0.111	GAGCCATGCACCCAGCC
NR2F1	NC_000007.14:76300673-76302772	1910	1924	-	10.3367	2.83e-05	0.0557	AATGGCAATGACCCG
p53	NC_000007.14:76300673-76302772	502	521	-	11.0606	2.83e-05	0.0581	GAACAAGCCTGGGCAACACA
NFIB	NC_000007.14:76300673-76302772	1763	1783	+	9.80612	2.83e-05	0.0271	GCCGTGGCACGGCTCCAGCGT
ZNF740	NC_000007.14:76300673-76302772	1889	1901	-	11.3146	2.84e-05	0.0521	CCGCCCCTCCCCA
TP73	NC_000007.14:76300673-76302772	502	520	+	11.4082	2.84e-05	0.0549	TGTGTTGCCCAGGCTTGTT
RARA	NC_000007.14:76300673-76302772	24	33	+	12.9898	2.84e-05	0.0571	TGAGGTCAGG
NFIX	NC_000007.14:76300673-76302772	1766	1780	+	10.8469	2.84e-05	0.0558	GTGGCACGGCTCCAG
MAFG	NC_000007.14:76300673-76302772	1440	1454	-	12.2844	2.84e-05	0.119	ATCTCAGCACTTTGG
ATF6	NC_000007.14:76300673-76302772	1328	1338	+	11.4388	2.85e-05	0.119	ACCACCATGCC
KLF14	NC_000007.14:76300673-76302772	1137	1150	+	12.051	2.85e-05	0.0432	CACCACGCCCAGCC
ZNF250	NC_000007.14:76300673-76302772	182	191	-	11.4141	2.85e-05	0.105	CTAGGCTCAC
STAT2	NC_000007.14:76300673-76302772	849	867	-	11.5	2.85e-05	0.0436	AAAAAAAAAAAAGAAAAAA
Sp2	NC_000007.14:76300673-76302772	1889	1910	+	11.3415	2.85e-05	0.0192	TGGGGAGGGGCGGCCCTCAAAC
SP2	NC_000007.14:76300673-76302772	1889	1910	+	11.3415	2.85e-05	0.0192	TGGGGAGGGGCGGCCCTCAAAC
MEIS2	NC_000007.14:76300673-76302772	575	586	+	10.898	2.85e-05	0.114	TTACAGATGTCA
Cebpb	NC_000007.14:76300673-76302772	1235	1244	+	9.84211	2.86e-05	0.12	GTGGTGCAAT
HOXA13	NC_000007.14:76300673-76302772	612	621	-	12.4028	2.86e-05	0.12	CCCATAAAAT
HOXA13	NC_000007.14:76300673-76302772	612	621	+	12.3663	2.86e-05	0.12	ATTTTATGGG
CTCF	NC_000007.14:76300673-76302772	1077	1091	+	11.5408	2.86e-05	0.109	CTGACCTCTGGTGAT
NFATC1	NC_000007.14:76300673-76302772	703	717	-	9.08163	2.86e-05	0.0659	TTCCCCATCTGGAAA
FOXA1	NC_000007.14:76300673-76302772	307	322	-	11.76	2.86e-05	0.119	CTCAAAACAAACAAAC
RXRA	NC_000007.14:76300673-76302772	1835	1854	-	12.0242	2.86e-05	0.054	GGGGCGAAGAGGGTTCAGCC
[truncated: 5,243 more rows]

[truncated: 2 more sheets: Table S11, Table S12]
